# Supplementary material for: 3-(4-Meth­oxy­phen­yl)-1-phenyl-1H-pyrazole-4-carbaldehyde
Source: Acta Crystallogr Sect E Struct Rep Online. 2011 Oct 12;67(Pt 11):o2962–3. doi: 10.1107/S1600536811041808 (PMC3247369; doi:10.1107/S1600536811041808)
Supplement: Supplementary file 1 [file e-67-o2962-sup1.cif]

##############################################################################
#                                                                            #
# This CIF contains the data in a paper accepted for publication in          #
# Acta Crystallographica Section E. It conforms to the requirements of       #
# Notes for Authors for Acta Crystallographica Section E, and has been       #
# peer reviewed under the auspices of the IUCr Commission on Journals.       #
#                                                                            #
# Full details of the Crystallographic Information File format               #
# are given in the paper "The Crystallographic Information File (CIF):       #
# a New Standard Archive File for Crystallography" by S. R. Hall, F. H.      #
# Allen and I. D. Brown [Acta Cryst. (1991), A47, 655-685].                  #
#                                                                            #
# The current version of the core CIF dictionary is obtainable from          #
# ftp://ftp.iucr.org/pub/cif_core.dic.                                       #
#                                                                            #
# Software is freely available for graphical display of the structure(s)     #
# in this CIF. For information consult the CIF software page                 #
# http://www.iucr.org/resources/cif/software.                                #
#                                                                            #
# This file may be used for bona fide research purposes within the           #
# scientific community so long as proper attribution is given to the journal # 
# article from which it was obtained.                                        #
#                                                                            #
##############################################################################
data_global
_audit_creation_method     SHELXL-97
_journal_date_recd_electronic     2011-10-10
_journal_date_accepted     2011-10-11
_journal_name_full     'Acta Crystallographica, Section E'
_journal_year     2011
_journal_volume     67
_journal_issue     11
_journal_page_first     o2962
_journal_page_last     o2963
_journal_paper_category     QO
_journal_coeditor_code     HG5111
_publ_contact_author_name     ' Edward RT Tiekink '
_publ_contact_author_address
;
Department of Chemistry, University of Malaya,
50603 Kuala Lumpur, Malaysia
;
_publ_contact_author_email
;
edward.tiekink@gmail.com
;
_publ_contact_author_fax     ' +60 3 7967 4193 '
_publ_contact_author_phone     ' +60 3 7967 6775 '
_publ_section_title
;
3-(4-Methoxyphenyl)-1-phenyl-1<i>H</i>-pyrazole-4-carbaldehyde
;
loop_
    _publ_author_name
    _publ_author_footnote
    _publ_author_address
    'R. Prasath' .
;
Department of Chemistry,
BITS, Pilani -- K. K. Birla Goa Campus, Goa 403 726, India
;
    'P. Bhavana'
;
Additional correspondence author, e-mail: juliebhavana@yahoo.co.in.
;
;
Department of Chemistry,
BITS, Pilani -- K. K. Birla Goa Campus, Goa 403 726, India
;
    'Ng, Seik Weng' .
;
Department of Chemistry, University of Malaya,
50603 Kuala Lumpur, Malaysia
and
Chemistry Department,
Faculty of Science,
King Abdulaziz University, PO Box 80203 Jeddah, Saudi Arabia
;
    'Tiekink, Edward R. T.' .
;
Department of Chemistry, University of Malaya,
50603 Kuala Lumpur, Malaysia
;
data_I
_audit_creation_method     SHELXL-97
_chemical_name_systematic
;
3-(4-Methoxyphenyl)-1-phenyl-1<i>H</i>-pyrazole-4-carbaldehyde
;
_chemical_name_common     ?
_chemical_formula_moiety     'C17 H14 N2 O2'
_chemical_formula_sum     'C17 H14 N2 O2'
_chemical_formula_iupac     'C17 H14 N2 O2'
_chemical_formula_weight     278.30
_chemical_melting_point     ?
_symmetry_cell_setting     triclinic
_symmetry_space_group_name_H-M     'P -1'
_symmetry_space_group_name_Hall     '-P 1'
loop_
    _symmetry_equiv_pos_as_xyz
    'x, y, z'
    '-x, -y, -z'
_cell_length_a     9.9002(3)
_cell_length_b     17.1297(4)
_cell_length_c     17.1976(4)
_cell_angle_alpha     80.842(2)
_cell_angle_beta     89.373(2)
_cell_angle_gamma     73.216(2)
_cell_volume     2754.77(12)
_cell_formula_units_Z     8
_cell_measurement_reflns_used     16969
_cell_measurement_theta_min     2.7286
_cell_measurement_theta_max     76.5556
_cell_measurement_temperature     100(2)
_exptl_crystal_description     prism
_exptl_crystal_colour     colourless
_exptl_crystal_size_max     0.22
_exptl_crystal_size_mid     0.20
_exptl_crystal_size_min     0.08
_exptl_crystal_density_diffrn     1.342
_exptl_crystal_density_meas     ?
_exptl_crystal_density_method     'not measured'
_exptl_crystal_F_000     1168
_exptl_absorpt_coefficient_mu     0.724
_exptl_absorpt_correction_type     multi-scan
_exptl_absorpt_process_details     '(CrysAlis PRO; Agilent, 2010)'
_exptl_absorpt_correction_T_min     0.8570
_exptl_absorpt_correction_T_max     0.9444
_exptl_special_details
;
;
_diffrn_ambient_temperature     100(2)
_diffrn_radiation_type     CuK\a
_diffrn_radiation_wavelength     1.54184
_diffrn_radiation_source     'SuperNova (Cu) X-ray Source'
_diffrn_radiation_monochromator     Mirror
_diffrn_measurement_device_type
                  'Agilent SuperNova Dual diffractometer with an Atlas detector'
_diffrn_measurement_method     \w
_diffrn_detector_area_resol_mean     10.4041
_diffrn_reflns_number     37501
_diffrn_reflns_av_R_equivalents     0.0401
_diffrn_reflns_av_sigmaI/netI     0.0388
_diffrn_reflns_theta_min     2.73
_diffrn_reflns_theta_max     76.75
_diffrn_reflns_theta_full     76.75
_diffrn_measured_fraction_theta_max     0.990
_diffrn_measured_fraction_theta_full     0.990
_diffrn_reflns_limit_h_min     -12
_diffrn_reflns_limit_h_max     12
_diffrn_reflns_limit_k_min     -21
_diffrn_reflns_limit_k_max     21
_diffrn_reflns_limit_l_min     -21
_diffrn_reflns_limit_l_max     18
_diffrn_standards_number     0
_diffrn_standards_interval_count     0
_diffrn_standards_interval_time     0
_diffrn_standards_decay_%     0
_refine_special_details
;
Refinement of <i>F</i>^2^ against ALL reflections. The weighted <i>R</i>-factor
<i>wR</i> and goodness of fit <i>S</i> are based on <i>F</i>^2^, conventional
<i>R</i>-factors <i>R</i> are based on <i>F</i>, with <i>F</i> set to zero for
negative <i>F</i>^2^. The threshold expression of <i>F</i>^2^ >
\s(<i>F</i>^2^) is used only for calculating <i>R</i>-factors(gt) <i>etc</i>.
and is not relevant to the choice of reflections for refinement.
<i>R</i>-factors based on <i>F</i>^2^ are statistically about twice as large
as those based on <i>F</i>, and <i>R</i>- factors based on ALL data will be
even larger.
;
_reflns_number_total     11521
_reflns_number_gt     10089
_reflns_threshold_expression     I>2\s(I)
_refine_ls_structure_factor_coef     Fsqd
_refine_ls_matrix_type     full
_refine_ls_R_factor_all     0.0466
_refine_ls_R_factor_gt     0.0409
_refine_ls_wR_factor_gt     0.1113
_refine_ls_wR_factor_ref     0.1187
_refine_ls_goodness_of_fit_ref     1.029
_refine_ls_restrained_S_all     1.029
_refine_ls_number_reflns     11521
_refine_ls_number_parameters     758
_refine_ls_number_restraints     0
_refine_ls_hydrogen_treatment     constr
_refine_ls_weighting_scheme     calc
_refine_ls_weighting_details
         'calc w=1/[\s^2^(Fo^2^)+(0.0658P)^2^+0.4940P] where P=(Fo^2^+2Fc^2^)/3'
_atom_sites_solution_hydrogens     geom
_atom_sites_solution_primary     direct
_atom_sites_solution_secondary     difmap
_refine_ls_shift/su_max     0.001
_refine_ls_shift/su_mean     0.000
_refine_diff_density_max     0.309
_refine_diff_density_min     -0.274
_refine_ls_extinction_method     'SHELXL97 (Sheldrick, 2008)'
_refine_ls_extinction_coef     0.00122(12)
_refine_ls_extinction_expression
                                  'Fc^*^=kFc[1+0.001xFc^2^\l^3^/sin(2\q)]^-1/4^'
loop_
    _atom_type_symbol
    _atom_type_description
    _atom_type_scat_dispersion_real
    _atom_type_scat_dispersion_imag
    _atom_type_scat_source
    'C' 'C' 0.0181 0.0091
                         'International Tables Vol C Tables 4.2.6.8 and 6.1.1.4'
    'H' 'H' 0.0000 0.0000
                         'International Tables Vol C Tables 4.2.6.8 and 6.1.1.4'
    'N' 'N' 0.0311 0.0180
                         'International Tables Vol C Tables 4.2.6.8 and 6.1.1.4'
    'O' 'O' 0.0492 0.0322
                         'International Tables Vol C Tables 4.2.6.8 and 6.1.1.4'
_computing_data_collection     'CrysAlis PRO (Agilent, 2010)'
_computing_cell_refinement     'CrysAlis PRO (Agilent, 2010)'
_computing_data_reduction     'CrysAlis PRO (Agilent, 2010)'
_computing_structure_solution     'SHELXS97 (Sheldrick, 2008)'
_computing_structure_refinement     'SHELXL97 (Sheldrick, 2008)'
_computing_molecular_graphics
;
ORTEP-3 (Farrugia, 1997), DIAMOND (Brandenburg, 2006) and Qmol
(Gans &
Shalloway, 2001)
;
_computing_publication_material     'publCIF (Westrip, 2010)'
loop_
    _atom_site_type_symbol
    _atom_site_label
    _atom_site_fract_x
    _atom_site_fract_y
    _atom_site_fract_z
    _atom_site_U_iso_or_equiv
    _atom_site_adp_type
    _atom_site_calc_flag
    _atom_site_refinement_flags
    _atom_site_occupancy
    _atom_site_symmetry_multiplicity
    _atom_site_disorder_assembly
    _atom_site_disorder_group
    O O1 0.58482(9) 0.57924(6) 0.05987(5) 0.02499(19) Uani d . 1 1 . .
    O O2 0.64528(11) 0.68770(6) 0.48616(5) 0.0313(2) Uani d . 1 1 . .
    O O3 0.12211(10) 0.57389(6) 0.06307(5) 0.0266(2) Uani d . 1 1 . .
    O O4 0.16811(11) 0.64833(6) 0.50406(5) 0.0295(2) Uani d . 1 1 . .
    O O5 0.31819(10) 0.08171(6) 0.06154(5) 0.02555(19) Uani d . 1 1 . .
    O O6 0.16935(12) 0.16869(7) 0.49653(5) 0.0333(2) Uani d . 1 1 . .
    O O7 0.18467(10) -0.07220(6) 0.94106(5) 0.02547(19) Uani d . 1 1 . .
    O O8 0.33509(10) -0.16770(6) 0.50911(5) 0.0258(2) Uani d . 1 1 . .
    N N1 0.98350(10) 0.43986(6) 0.16382(6) 0.0180(2) Uani d . 1 1 . .
    N N2 0.96758(10) 0.46758(6) 0.23477(6) 0.0194(2) Uani d . 1 1 . .
    N N3 0.51269(10) 0.42232(6) 0.17081(6) 0.0186(2) Uani d . 1 1 . .
    N N4 0.49535(11) 0.44825(6) 0.24266(6) 0.0200(2) Uani d . 1 1 . .
    N N5 0.06792(10) -0.06535(6) 0.16798(6) 0.0183(2) Uani d . 1 1 . .
    N N6 0.05441(10) -0.03859(6) 0.23941(6) 0.0200(2) Uani d . 1 1 . .
    N N7 0.43830(10) 0.07212(6) 0.83291(6) 0.01756(19) Uani d . 1 1 . .
    N N8 0.44742(10) 0.04637(6) 0.76105(6) 0.0192(2) Uani d . 1 1 . .
    C C1 0.63029(12) 0.57513(7) 0.12631(7) 0.0202(2) Uani d . 1 1 . .
    H H1 0.5681 0.6033 0.1620 0.024 Uiso calc R 1 1 . .
    C C2 0.87069(12) 0.47580(7) 0.11461(7) 0.0184(2) Uani d . 1 1 . .
    H H2 0.8595 0.4661 0.0625 0.022 Uiso calc R 1 1 . .
    C C3 0.77346(12) 0.52998(7) 0.15446(7) 0.0186(2) Uani d . 1 1 . .
    C C4 0.83992(12) 0.52212(7) 0.22972(7) 0.0182(2) Uani d . 1 1 . .
    C C5 0.78876(12) 0.56447(7) 0.29713(7) 0.0192(2) Uani d . 1 1 . .
    C C6 0.83357(13) 0.52486(8) 0.37401(7) 0.0224(2) Uani d . 1 1 . .
    H H6 0.8958 0.4702 0.3820 0.027 Uiso calc R 1 1 . .
    C C7 0.78925(13) 0.56350(8) 0.43900(7) 0.0245(3) Uani d . 1 1 . .
    H H7 0.8208 0.5354 0.4907 0.029 Uiso calc R 1 1 . .
    C C8 0.69837(13) 0.64360(8) 0.42762(7) 0.0233(2) Uani d . 1 1 . .
    C C9 0.65372(13) 0.68441(8) 0.35134(7) 0.0240(2) Uani d . 1 1 . .
    H H9 0.5927 0.7394 0.3434 0.029 Uiso calc R 1 1 . .
    C C10 0.69801(12) 0.64507(8) 0.28711(7) 0.0213(2) Uani d . 1 1 . .
    H H10 0.6662 0.6733 0.2355 0.026 Uiso calc R 1 1 . .
    C C11 0.6982(2) 0.65301(11) 0.56458(8) 0.0427(4) Uani d . 1 1 . .
    H H11A 0.6522 0.6908 0.6006 0.064 Uiso calc R 1 1 . .
    H H11B 0.8004 0.6445 0.5674 0.064 Uiso calc R 1 1 . .
    H H11C 0.6785 0.5999 0.5798 0.064 Uiso calc R 1 1 . .
    C C12 1.11062(12) 0.37861(7) 0.15105(7) 0.0186(2) Uani d . 1 1 . .
    C C13 1.20052(13) 0.33695(8) 0.21545(7) 0.0235(2) Uani d . 1 1 . .
    H H13 1.1771 0.3487 0.2669 0.028 Uiso calc R 1 1 . .
    C C14 1.32521(14) 0.27783(8) 0.20339(8) 0.0259(3) Uani d . 1 1 . .
    H H14 1.3877 0.2493 0.2470 0.031 Uiso calc R 1 1 . .
    C C15 1.35931(13) 0.26011(7) 0.12844(8) 0.0233(2) Uani d . 1 1 . .
    H H15 1.4449 0.2197 0.1207 0.028 Uiso calc R 1 1 . .
    C C16 1.26756(13) 0.30184(8) 0.06467(7) 0.0228(2) Uani d . 1 1 . .
    H H16 1.2902 0.2894 0.0134 0.027 Uiso calc R 1 1 . .
    C C17 1.14274(13) 0.36175(8) 0.07553(7) 0.0210(2) Uani d . 1 1 . .
    H H17 1.0805 0.3907 0.0319 0.025 Uiso calc R 1 1 . .
    C C18 0.17401(13) 0.57376(8) 0.12711(7) 0.0214(2) Uani d . 1 1 . .
    H H18 0.1249 0.6144 0.1572 0.026 Uiso calc R 1 1 . .
    C C19 0.40167(12) 0.46077(7) 0.12067(7) 0.0191(2) Uani d . 1 1 . .
    H H19 0.3909 0.4521 0.0682 0.023 Uiso calc R 1 1 . .
    C C20 0.30584(12) 0.51559(7) 0.16038(7) 0.0191(2) Uani d . 1 1 . .
    C C21 0.37040(12) 0.50506(7) 0.23663(7) 0.0192(2) Uani d . 1 1 . .
    C C22 0.31828(13) 0.54603(7) 0.30472(7) 0.0201(2) Uani d . 1 1 . .
    C C23 0.41356(13) 0.55878(8) 0.35722(7) 0.0229(2) Uani d . 1 1 . .
    H H23 0.5114 0.5436 0.3469 0.028 Uiso calc R 1 1 . .
    C C24 0.36814(14) 0.59322(8) 0.42428(7) 0.0247(3) Uani d . 1 1 . .
    H H24 0.4345 0.6010 0.4596 0.030 Uiso calc R 1 1 . .
    C C25 0.22481(14) 0.61628(8) 0.43929(7) 0.0230(2) Uani d . 1 1 . .
    C C26 0.12803(13) 0.60534(8) 0.38659(7) 0.0245(2) Uani d . 1 1 . .
    H H26 0.0299 0.6225 0.3960 0.029 Uiso calc R 1 1 . .
    C C27 0.17434(13) 0.56976(8) 0.32081(7) 0.0230(2) Uani d . 1 1 . .
    H H27 0.1079 0.5613 0.2861 0.028 Uiso calc R 1 1 . .
    C C28 0.26343(18) 0.65574(9) 0.56223(8) 0.0347(3) Uani d . 1 1 . .
    H H28A 0.2098 0.6798 0.6052 0.052 Uiso calc R 1 1 . .
    H H28B 0.3191 0.6916 0.5383 0.052 Uiso calc R 1 1 . .
    H H28C 0.3268 0.6009 0.5830 0.052 Uiso calc R 1 1 . .
    C C29 0.64008(12) 0.36156(7) 0.15769(7) 0.0188(2) Uani d . 1 1 . .
    C C30 0.74105(13) 0.32886(8) 0.21908(7) 0.0220(2) Uani d . 1 1 . .
    H H30 0.7247 0.3468 0.2688 0.026 Uiso calc R 1 1 . .
    C C31 0.86576(13) 0.26982(8) 0.20715(7) 0.0245(2) Uani d . 1 1 . .
    H H31 0.9347 0.2470 0.2490 0.029 Uiso calc R 1 1 . .
    C C32 0.89020(13) 0.24395(8) 0.13456(8) 0.0245(3) Uani d . 1 1 . .
    H H32 0.9753 0.2033 0.1267 0.029 Uiso calc R 1 1 . .
    C C33 0.78955(13) 0.27779(8) 0.07323(8) 0.0255(3) Uani d . 1 1 . .
    H H33 0.8069 0.2605 0.0233 0.031 Uiso calc R 1 1 . .
    C C34 0.66369(13) 0.33669(8) 0.08428(7) 0.0232(2) Uani d . 1 1 . .
    H H34 0.5950 0.3596 0.0424 0.028 Uiso calc R 1 1 . .
    C C35 0.26001(12) 0.08421(7) 0.12434(7) 0.0205(2) Uani d . 1 1 . .
    H H35 0.2663 0.1258 0.1535 0.025 Uiso calc R 1 1 . .
    C C36 0.14346(12) -0.02774(7) 0.11814(7) 0.0185(2) Uani d . 1 1 . .
    H H36 0.1663 -0.0373 0.0660 0.022 Uiso calc R 1 1 . .
    C C37 0.18182(12) 0.02773(7) 0.15739(7) 0.0185(2) Uani d . 1 1 . .
    C C38 0.12297(12) 0.01815(7) 0.23327(7) 0.0188(2) Uani d . 1 1 . .
    C C39 0.13082(12) 0.06021(7) 0.30083(7) 0.0196(2) Uani d . 1 1 . .
    C C40 0.02155(13) 0.07262(8) 0.35398(7) 0.0230(2) Uani d . 1 1 . .
    H H40 -0.0597 0.0559 0.3449 0.028 Uiso calc R 1 1 . .
    C C41 0.02964(14) 0.10902(8) 0.42009(7) 0.0261(3) Uani d . 1 1 . .
    H H41 -0.0451 0.1166 0.4558 0.031 Uiso calc R 1 1 . .
    C C42 0.14795(14) 0.13416(8) 0.43339(7) 0.0248(3) Uani d . 1 1 . .
    C C43 0.25728(14) 0.12274(8) 0.38051(7) 0.0246(3) Uani d . 1 1 . .
    H H43 0.3375 0.1405 0.3891 0.030 Uiso calc R 1 1 . .
    C C44 0.24903(13) 0.08556(8) 0.31560(7) 0.0227(2) Uani d . 1 1 . .
    H H44 0.3248 0.0771 0.2805 0.027 Uiso calc R 1 1 . .
    C C45 0.07078(17) 0.17178(10) 0.55799(8) 0.0376(3) Uani d . 1 1 . .
    H H45A 0.0985 0.1978 0.5995 0.056 Uiso calc R 1 1 . .
    H H45B 0.0699 0.1155 0.5800 0.056 Uiso calc R 1 1 . .
    H H45C -0.0237 0.2041 0.5366 0.056 Uiso calc R 1 1 . .
    C C46 0.00581(12) -0.12809(7) 0.15539(7) 0.0193(2) Uani d . 1 1 . .
    C C47 -0.03615(15) -0.17321(9) 0.22050(7) 0.0280(3) Uani d . 1 1 . .
    H H47 -0.0239 -0.1622 0.2720 0.034 Uiso calc R 1 1 . .
    C C48 -0.09642(16) -0.23471(9) 0.20935(8) 0.0317(3) Uani d . 1 1 . .
    H H48 -0.1259 -0.2657 0.2536 0.038 Uiso calc R 1 1 . .
    C C49 -0.11390(13) -0.25129(8) 0.13443(8) 0.0250(3) Uani d . 1 1 . .
    H H49 -0.1552 -0.2934 0.1273 0.030 Uiso calc R 1 1 . .
    C C50 -0.07072(13) -0.20589(8) 0.06990(7) 0.0230(2) Uani d . 1 1 . .
    H H50 -0.0823 -0.2172 0.0185 0.028 Uiso calc R 1 1 . .
    C C51 -0.01042(13) -0.14377(8) 0.07988(7) 0.0216(2) Uani d . 1 1 . .
    H H51 0.0191 -0.1127 0.0357 0.026 Uiso calc R 1 1 . .
    C C52 0.22576(12) -0.06720(7) 0.87383(7) 0.0199(2) Uani d . 1 1 . .
    H H52 0.1943 -0.0966 0.8389 0.024 Uiso calc R 1 1 . .
    C C53 0.36385(12) 0.03428(7) 0.88344(7) 0.0181(2) Uani d . 1 1 . .
    H H53 0.3449 0.0424 0.9363 0.022 Uiso calc R 1 1 . .
    C C54 0.31981(12) -0.01903(7) 0.84379(7) 0.0182(2) Uani d . 1 1 . .
    C C55 0.37520(12) -0.00872(7) 0.76722(7) 0.0181(2) Uani d . 1 1 . .
    C C56 0.36396(12) -0.04936(7) 0.69937(7) 0.0185(2) Uani d . 1 1 . .
    C C57 0.35994(13) -0.00674(7) 0.62254(7) 0.0211(2) Uani d . 1 1 . .
    H H57 0.3627 0.0489 0.6148 0.025 Uiso calc R 1 1 . .
    C C58 0.35193(13) -0.04394(8) 0.55720(7) 0.0222(2) Uani d . 1 1 . .
    H H58 0.3497 -0.0140 0.5055 0.027 Uiso calc R 1 1 . .
    C C59 0.34727(12) -0.12544(8) 0.56817(7) 0.0201(2) Uani d . 1 1 . .
    C C60 0.35357(12) -0.16930(7) 0.64453(7) 0.0200(2) Uani d . 1 1 . .
    H H60 0.3526 -0.2253 0.6521 0.024 Uiso calc R 1 1 . .
    C C61 0.36119(12) -0.13156(7) 0.70916(7) 0.0194(2) Uani d . 1 1 . .
    H H61 0.3646 -0.1618 0.7608 0.023 Uiso calc R 1 1 . .
    C C62 0.33476(19) -0.12768(10) 0.42996(8) 0.0379(3) Uani d . 1 1 . .
    H H62A 0.3253 -0.1648 0.3938 0.057 Uiso calc R 1 1 . .
    H H62B 0.4235 -0.1136 0.4209 0.057 Uiso calc R 1 1 . .
    H H62C 0.2553 -0.0771 0.4206 0.057 Uiso calc R 1 1 . .
    C C63 0.50638(12) 0.13214(7) 0.84553(7) 0.0180(2) Uani d . 1 1 . .
    C C64 0.57849(12) 0.16332(7) 0.78423(7) 0.0207(2) Uani d . 1 1 . .
    H H64 0.5823 0.1447 0.7349 0.025 Uiso calc R 1 1 . .
    C C65 0.64514(13) 0.22220(8) 0.79583(7) 0.0233(2) Uani d . 1 1 . .
    H H65 0.6930 0.2446 0.7539 0.028 Uiso calc R 1 1 . .
    C C66 0.64184(13) 0.24821(8) 0.86846(8) 0.0237(2) Uani d . 1 1 . .
    H H66 0.6878 0.2881 0.8764 0.028 Uiso calc R 1 1 . .
    C C67 0.57086(13) 0.21558(8) 0.92956(7) 0.0238(2) Uani d . 1 1 . .
    H H67 0.5692 0.2331 0.9793 0.029 Uiso calc R 1 1 . .
    C C68 0.50222(13) 0.15758(8) 0.91878(7) 0.0224(2) Uani d . 1 1 . .
    H H68 0.4534 0.1357 0.9606 0.027 Uiso calc R 1 1 . .
loop_
    _atom_site_aniso_label
    _atom_site_aniso_U_11
    _atom_site_aniso_U_22
    _atom_site_aniso_U_33
    _atom_site_aniso_U_12
    _atom_site_aniso_U_13
    _atom_site_aniso_U_23
    O1 0.0239(4) 0.0262(5) 0.0230(4) -0.0047(3) -0.0037(3) -0.0027(3)
    O2 0.0369(5) 0.0334(5) 0.0229(4) -0.0058(4) 0.0044(4) -0.0110(4)
    O3 0.0258(4) 0.0293(5) 0.0227(4) -0.0042(4) -0.0030(3) -0.0048(4)
    O4 0.0382(5) 0.0302(5) 0.0188(4) -0.0047(4) -0.0003(4) -0.0099(4)
    O5 0.0282(5) 0.0302(5) 0.0202(4) -0.0123(4) 0.0055(3) -0.0029(3)
    O6 0.0463(6) 0.0348(5) 0.0215(4) -0.0128(5) 0.0026(4) -0.0112(4)
    O7 0.0294(5) 0.0277(5) 0.0212(4) -0.0115(4) 0.0064(3) -0.0041(3)
    O8 0.0359(5) 0.0271(5) 0.0169(4) -0.0115(4) 0.0029(3) -0.0068(3)
    N1 0.0176(5) 0.0183(5) 0.0182(4) -0.0049(4) 0.0004(4) -0.0038(4)
    N2 0.0193(5) 0.0206(5) 0.0191(5) -0.0061(4) 0.0011(4) -0.0051(4)
    N3 0.0194(5) 0.0192(5) 0.0183(4) -0.0064(4) 0.0009(4) -0.0045(4)
    N4 0.0208(5) 0.0214(5) 0.0191(5) -0.0063(4) 0.0009(4) -0.0064(4)
    N5 0.0181(5) 0.0193(5) 0.0172(4) -0.0050(4) 0.0024(4) -0.0033(4)
    N6 0.0197(5) 0.0219(5) 0.0184(5) -0.0052(4) 0.0031(4) -0.0050(4)
    N7 0.0172(4) 0.0184(5) 0.0173(4) -0.0041(4) 0.0022(3) -0.0057(4)
    N8 0.0195(5) 0.0209(5) 0.0177(4) -0.0052(4) 0.0022(4) -0.0064(4)
    C1 0.0198(5) 0.0183(5) 0.0220(5) -0.0053(4) 0.0006(4) -0.0024(4)
    C2 0.0182(5) 0.0179(5) 0.0197(5) -0.0065(4) -0.0001(4) -0.0020(4)
    C3 0.0191(5) 0.0169(5) 0.0200(5) -0.0062(4) 0.0007(4) -0.0015(4)
    C4 0.0179(5) 0.0174(5) 0.0206(5) -0.0071(4) 0.0015(4) -0.0024(4)
    C5 0.0170(5) 0.0215(6) 0.0206(5) -0.0077(4) 0.0022(4) -0.0043(4)
    C6 0.0217(6) 0.0218(6) 0.0227(6) -0.0058(4) 0.0003(4) -0.0019(5)
    C7 0.0265(6) 0.0279(6) 0.0198(5) -0.0099(5) 0.0008(5) -0.0018(5)
    C8 0.0235(6) 0.0273(6) 0.0221(6) -0.0103(5) 0.0048(5) -0.0079(5)
    C9 0.0240(6) 0.0215(6) 0.0257(6) -0.0042(5) 0.0024(5) -0.0055(5)
    C10 0.0211(6) 0.0219(6) 0.0208(5) -0.0067(5) 0.0010(4) -0.0026(4)
    C11 0.0597(10) 0.0450(9) 0.0200(6) -0.0070(8) 0.0033(6) -0.0108(6)
    C12 0.0162(5) 0.0170(5) 0.0232(5) -0.0054(4) 0.0015(4) -0.0039(4)
    C13 0.0228(6) 0.0248(6) 0.0211(6) -0.0042(5) 0.0006(4) -0.0036(5)
    C14 0.0224(6) 0.0246(6) 0.0268(6) -0.0024(5) -0.0018(5) -0.0008(5)
    C15 0.0190(5) 0.0186(5) 0.0313(6) -0.0036(4) 0.0026(5) -0.0048(5)
    C16 0.0220(6) 0.0235(6) 0.0251(6) -0.0078(5) 0.0046(5) -0.0080(5)
    C17 0.0195(5) 0.0226(6) 0.0216(5) -0.0067(5) -0.0004(4) -0.0040(4)
    C18 0.0208(6) 0.0212(6) 0.0217(5) -0.0055(4) 0.0016(4) -0.0033(4)
    C19 0.0190(5) 0.0190(5) 0.0200(5) -0.0064(4) -0.0001(4) -0.0033(4)
    C20 0.0195(5) 0.0193(5) 0.0196(5) -0.0071(4) 0.0014(4) -0.0042(4)
    C21 0.0185(5) 0.0198(5) 0.0210(5) -0.0078(4) 0.0012(4) -0.0044(4)
    C22 0.0221(6) 0.0201(5) 0.0194(5) -0.0072(4) 0.0006(4) -0.0047(4)
    C23 0.0208(6) 0.0245(6) 0.0249(6) -0.0083(5) -0.0012(5) -0.0052(5)
    C24 0.0281(6) 0.0263(6) 0.0228(6) -0.0117(5) -0.0040(5) -0.0056(5)
    C25 0.0313(6) 0.0195(6) 0.0180(5) -0.0064(5) 0.0004(5) -0.0043(4)
    C26 0.0220(6) 0.0287(6) 0.0222(6) -0.0050(5) 0.0012(4) -0.0068(5)
    C27 0.0214(6) 0.0276(6) 0.0211(5) -0.0072(5) -0.0020(4) -0.0065(5)
    C28 0.0543(9) 0.0325(7) 0.0212(6) -0.0159(7) -0.0033(6) -0.0090(5)
    C29 0.0176(5) 0.0166(5) 0.0225(5) -0.0058(4) 0.0016(4) -0.0028(4)
    C30 0.0242(6) 0.0208(6) 0.0195(5) -0.0056(5) 0.0006(4) -0.0005(4)
    C31 0.0221(6) 0.0223(6) 0.0262(6) -0.0048(5) -0.0022(5) 0.0020(5)
    C32 0.0191(6) 0.0197(6) 0.0328(6) -0.0031(4) 0.0024(5) -0.0035(5)
    C33 0.0230(6) 0.0261(6) 0.0281(6) -0.0053(5) 0.0023(5) -0.0105(5)
    C34 0.0198(6) 0.0254(6) 0.0241(6) -0.0045(5) -0.0015(4) -0.0070(5)
    C35 0.0211(6) 0.0205(6) 0.0197(5) -0.0057(4) 0.0003(4) -0.0028(4)
    C36 0.0176(5) 0.0183(5) 0.0183(5) -0.0037(4) 0.0017(4) -0.0021(4)
    C37 0.0155(5) 0.0196(5) 0.0188(5) -0.0027(4) 0.0014(4) -0.0030(4)
    C38 0.0156(5) 0.0194(5) 0.0191(5) -0.0022(4) 0.0010(4) -0.0022(4)
    C39 0.0195(5) 0.0186(5) 0.0190(5) -0.0026(4) 0.0017(4) -0.0032(4)
    C40 0.0193(6) 0.0254(6) 0.0230(6) -0.0038(5) 0.0026(4) -0.0053(5)
    C41 0.0239(6) 0.0297(6) 0.0217(6) -0.0021(5) 0.0051(5) -0.0063(5)
    C42 0.0316(7) 0.0222(6) 0.0189(5) -0.0045(5) 0.0000(5) -0.0049(5)
    C43 0.0265(6) 0.0265(6) 0.0226(6) -0.0103(5) 0.0006(5) -0.0045(5)
    C44 0.0227(6) 0.0249(6) 0.0200(5) -0.0067(5) 0.0024(4) -0.0028(5)
    C45 0.0476(9) 0.0374(8) 0.0220(6) -0.0002(6) 0.0037(6) -0.0112(6)
    C46 0.0158(5) 0.0192(5) 0.0227(6) -0.0045(4) 0.0017(4) -0.0037(4)
    C47 0.0351(7) 0.0337(7) 0.0205(6) -0.0185(6) 0.0040(5) -0.0040(5)
    C48 0.0400(8) 0.0343(7) 0.0261(6) -0.0214(6) 0.0043(5) -0.0010(5)
    C49 0.0229(6) 0.0231(6) 0.0303(6) -0.0087(5) 0.0017(5) -0.0046(5)
    C50 0.0216(6) 0.0241(6) 0.0243(6) -0.0061(5) 0.0017(4) -0.0074(5)
    C51 0.0212(6) 0.0226(6) 0.0213(6) -0.0071(5) 0.0036(4) -0.0038(4)
    C52 0.0189(5) 0.0195(5) 0.0210(5) -0.0045(4) 0.0016(4) -0.0045(4)
    C53 0.0171(5) 0.0178(5) 0.0187(5) -0.0033(4) 0.0022(4) -0.0038(4)
    C54 0.0166(5) 0.0183(5) 0.0189(5) -0.0032(4) 0.0010(4) -0.0045(4)
    C55 0.0151(5) 0.0180(5) 0.0198(5) -0.0026(4) 0.0006(4) -0.0037(4)
    C56 0.0151(5) 0.0207(5) 0.0191(5) -0.0034(4) 0.0011(4) -0.0049(4)
    C57 0.0228(6) 0.0194(5) 0.0218(5) -0.0073(4) 0.0016(4) -0.0033(4)
    C58 0.0251(6) 0.0233(6) 0.0176(5) -0.0070(5) 0.0012(4) -0.0015(4)
    C59 0.0182(5) 0.0231(6) 0.0194(5) -0.0052(4) 0.0020(4) -0.0062(4)
    C60 0.0211(5) 0.0192(5) 0.0201(5) -0.0058(4) 0.0014(4) -0.0042(4)
    C61 0.0179(5) 0.0207(6) 0.0177(5) -0.0027(4) 0.0007(4) -0.0027(4)
    C62 0.0611(10) 0.0443(9) 0.0163(6) -0.0265(8) 0.0063(6) -0.0079(6)
    C63 0.0154(5) 0.0161(5) 0.0214(5) -0.0028(4) 0.0002(4) -0.0038(4)
    C64 0.0205(5) 0.0188(5) 0.0208(5) -0.0031(4) 0.0008(4) -0.0022(4)
    C65 0.0207(6) 0.0204(6) 0.0267(6) -0.0050(5) 0.0015(5) 0.0003(5)
    C66 0.0195(6) 0.0190(6) 0.0327(6) -0.0053(4) -0.0015(5) -0.0050(5)
    C67 0.0235(6) 0.0238(6) 0.0258(6) -0.0066(5) 0.0014(5) -0.0095(5)
    C68 0.0213(6) 0.0246(6) 0.0227(6) -0.0074(5) 0.0042(4) -0.0071(5)
_geom_special_details
;
All e.s.d.'s (except the e.s.d. in the dihedral angle between two l.s. planes)
are estimated using the full covariance matrix. The cell e.s.d.'s are taken
into account individually in the estimation of e.s.d.'s in distances, angles
and torsion angles; correlations between e.s.d.'s in cell parameters are only
used when they are defined by crystal symmetry. An approximate (isotropic)
treatment of cell e.s.d.'s is used for estimating e.s.d.'s involving l.s.
planes.
;
loop_
    _geom_bond_atom_site_label_1
    _geom_bond_atom_site_label_2
    _geom_bond_site_symmetry_2
    _geom_bond_distance
    _geom_bond_publ_flag
    O1 C1 . 1.2168(15) ?
    O2 C8 . 1.3645(15) ?
    O2 C11 . 1.4238(17) ?
    O3 C18 . 1.2198(15) ?
    O4 C25 . 1.3640(15) ?
    O4 C28 . 1.4274(16) ?
    O5 C35 . 1.2193(15) ?
    O6 C42 . 1.3623(15) ?
    O6 C45 . 1.4274(17) ?
    O7 C52 . 1.2199(15) ?
    O8 C59 . 1.3627(14) ?
    O8 C62 . 1.4229(15) ?
    N1 C2 . 1.3418(15) ?
    N1 N2 . 1.3698(13) ?
    N1 C12 . 1.4274(14) ?
    N2 C4 . 1.3314(15) ?
    N3 C19 . 1.3443(15) ?
    N3 N4 . 1.3711(13) ?
    N3 C29 . 1.4266(15) ?
    N4 C21 . 1.3280(16) ?
    N5 C36 . 1.3407(15) ?
    N5 N6 . 1.3701(13) ?
    N5 C46 . 1.4278(15) ?
    N6 C38 . 1.3278(16) ?
    N7 C53 . 1.3421(15) ?
    N7 N8 . 1.3703(13) ?
    N7 C63 . 1.4259(15) ?
    N8 C55 . 1.3302(15) ?
    C1 C3 . 1.4506(16) ?
    C1 H1 . 0.9500 ?
    C2 C3 . 1.3891(16) ?
    C2 H2 . 0.9500 ?
    C3 C4 . 1.4277(16) ?
    C4 C5 . 1.4728(15) ?
    C5 C10 . 1.3980(17) ?
    C5 C6 . 1.3995(16) ?
    C6 C7 . 1.3916(17) ?
    C6 H6 . 0.9500 ?
    C7 C8 . 1.3914(18) ?
    C7 H7 . 0.9500 ?
    C8 C9 . 1.3954(18) ?
    C9 C10 . 1.3864(16) ?
    C9 H9 . 0.9500 ?
    C10 H10 . 0.9500 ?
    C11 H11A . 0.9800 ?
    C11 H11B . 0.9800 ?
    C11 H11C . 0.9800 ?
    C12 C13 . 1.3897(17) ?
    C12 C17 . 1.3887(16) ?
    C13 C14 . 1.3899(17) ?
    C13 H13 . 0.9500 ?
    C14 C15 . 1.3869(18) ?
    C14 H14 . 0.9500 ?
    C15 C16 . 1.3914(18) ?
    C15 H15 . 0.9500 ?
    C16 C17 . 1.3924(17) ?
    C16 H16 . 0.9500 ?
    C17 H17 . 0.9500 ?
    C18 C20 . 1.4517(17) ?
    C18 H18 . 0.9500 ?
    C19 C20 . 1.3870(16) ?
    C19 H19 . 0.9500 ?
    C20 C21 . 1.4274(16) ?
    C21 C22 . 1.4728(16) ?
    C22 C23 . 1.3974(16) ?
    C22 C27 . 1.4019(17) ?
    C23 C24 . 1.3901(17) ?
    C23 H23 . 0.9500 ?
    C24 C25 . 1.3917(19) ?
    C24 H24 . 0.9500 ?
    C25 C26 . 1.3969(17) ?
    C26 C27 . 1.3814(17) ?
    C26 H26 . 0.9500 ?
    C27 H27 . 0.9500 ?
    C28 H28A . 0.9800 ?
    C28 H28B . 0.9800 ?
    C28 H28C . 0.9800 ?
    C29 C30 . 1.3926(17) ?
    C29 C34 . 1.3919(16) ?
    C30 C31 . 1.3888(17) ?
    C30 H30 . 0.9500 ?
    C31 C32 . 1.3859(18) ?
    C31 H31 . 0.9500 ?
    C32 C33 . 1.3915(18) ?
    C32 H32 . 0.9500 ?
    C33 C34 . 1.3916(17) ?
    C33 H33 . 0.9500 ?
    C34 H34 . 0.9500 ?
    C35 C37 . 1.4513(16) ?
    C35 H35 . 0.9500 ?
    C36 C37 . 1.3859(16) ?
    C36 H36 . 0.9500 ?
    C37 C38 . 1.4282(15) ?
    C38 C39 . 1.4751(16) ?
    C39 C40 . 1.3993(16) ?
    C39 C44 . 1.3993(17) ?
    C40 C41 . 1.3943(17) ?
    C40 H40 . 0.9500 ?
    C41 C42 . 1.3923(19) ?
    C41 H41 . 0.9500 ?
    C42 C43 . 1.3963(18) ?
    C43 C44 . 1.3843(17) ?
    C43 H43 . 0.9500 ?
    C44 H44 . 0.9500 ?
    C45 H45A . 0.9800 ?
    C45 H45B . 0.9800 ?
    C45 H45C . 0.9800 ?
    C46 C51 . 1.3875(16) ?
    C46 C47 . 1.3871(17) ?
    C47 C48 . 1.3900(18) ?
    C47 H47 . 0.9500 ?
    C48 C49 . 1.3858(18) ?
    C48 H48 . 0.9500 ?
    C49 C50 . 1.3879(18) ?
    C49 H49 . 0.9500 ?
    C50 C51 . 1.3946(17) ?
    C50 H50 . 0.9500 ?
    C51 H51 . 0.9500 ?
    C52 C54 . 1.4532(16) ?
    C52 H52 . 0.9500 ?
    C53 C54 . 1.3869(16) ?
    C53 H53 . 0.9500 ?
    C54 C55 . 1.4256(16) ?
    C55 C56 . 1.4712(15) ?
    C56 C61 . 1.3994(16) ?
    C56 C57 . 1.3993(16) ?
    C57 C58 . 1.3907(16) ?
    C57 H57 . 0.9500 ?
    C58 C59 . 1.3928(17) ?
    C58 H58 . 0.9500 ?
    C59 C60 . 1.3977(16) ?
    C60 C61 . 1.3847(15) ?
    C60 H60 . 0.9500 ?
    C61 H61 . 0.9500 ?
    C62 H62A . 0.9800 ?
    C62 H62B . 0.9800 ?
    C62 H62C . 0.9800 ?
    C63 C64 . 1.3895(16) ?
    C63 C68 . 1.3934(16) ?
    C64 C65 . 1.3942(17) ?
    C64 H64 . 0.9500 ?
    C65 C66 . 1.3884(17) ?
    C65 H65 . 0.9500 ?
    C66 C67 . 1.3907(18) ?
    C66 H66 . 0.9500 ?
    C67 C68 . 1.3908(17) ?
    C67 H67 . 0.9500 ?
    C68 H68 . 0.9500 ?
loop_
    _geom_angle_atom_site_label_1
    _geom_angle_atom_site_label_2
    _geom_angle_atom_site_label_3
    _geom_angle_site_symmetry_1
    _geom_angle_site_symmetry_3
    _geom_angle
    _geom_angle_publ_flag
    C8 O2 C11 . . 117.69(11) ?
    C25 O4 C28 . . 117.49(11) ?
    C42 O6 C45 . . 117.85(12) ?
    C59 O8 C62 . . 118.04(10) ?
    C2 N1 N2 . . 112.50(9) ?
    C2 N1 C12 . . 128.52(10) ?
    N2 N1 C12 . . 118.98(9) ?
    C4 N2 N1 . . 105.23(9) ?
    C19 N3 N4 . . 112.40(10) ?
    C19 N3 C29 . . 128.62(10) ?
    N4 N3 C29 . . 118.97(9) ?
    C21 N4 N3 . . 105.19(9) ?
    C36 N5 N6 . . 112.70(9) ?
    C36 N5 C46 . . 128.23(10) ?
    N6 N5 C46 . . 119.06(9) ?
    C38 N6 N5 . . 104.93(9) ?
    C53 N7 N8 . . 112.39(9) ?
    C53 N7 C63 . . 128.65(10) ?
    N8 N7 C63 . . 118.96(9) ?
    C55 N8 N7 . . 105.10(9) ?
    O1 C1 C3 . . 124.13(11) ?
    O1 C1 H1 . . 117.9 ?
    C3 C1 H1 . . 117.9 ?
    N1 C2 C3 . . 106.80(10) ?
    N1 C2 H2 . . 126.6 ?
    C3 C2 H2 . . 126.6 ?
    C2 C3 C4 . . 104.91(10) ?
    C2 C3 C1 . . 125.25(11) ?
    C4 C3 C1 . . 129.42(11) ?
    N2 C4 C3 . . 110.55(10) ?
    N2 C4 C5 . . 119.40(10) ?
    C3 C4 C5 . . 130.05(11) ?
    C10 C5 C6 . . 117.88(11) ?
    C10 C5 C4 . . 122.00(11) ?
    C6 C5 C4 . . 120.10(11) ?
    C7 C6 C5 . . 121.66(12) ?
    C7 C6 H6 . . 119.2 ?
    C5 C6 H6 . . 119.2 ?
    C8 C7 C6 . . 119.44(11) ?
    C8 C7 H7 . . 120.3 ?
    C6 C7 H7 . . 120.3 ?
    O2 C8 C7 . . 125.24(12) ?
    O2 C8 C9 . . 115.04(12) ?
    C7 C8 C9 . . 119.72(11) ?
    C10 C9 C8 . . 120.28(12) ?
    C10 C9 H9 . . 119.9 ?
    C8 C9 H9 . . 119.9 ?
    C9 C10 C5 . . 121.01(11) ?
    C9 C10 H10 . . 119.5 ?
    C5 C10 H10 . . 119.5 ?
    O2 C11 H11A . . 109.5 ?
    O2 C11 H11B . . 109.5 ?
    H11A C11 H11B . . 109.5 ?
    O2 C11 H11C . . 109.5 ?
    H11A C11 H11C . . 109.5 ?
    H11B C11 H11C . . 109.5 ?
    C13 C12 C17 . . 121.26(11) ?
    C13 C12 N1 . . 118.60(10) ?
    C17 C12 N1 . . 120.14(10) ?
    C12 C13 C14 . . 118.95(11) ?
    C12 C13 H13 . . 120.5 ?
    C14 C13 H13 . . 120.5 ?
    C15 C14 C13 . . 120.70(12) ?
    C15 C14 H14 . . 119.6 ?
    C13 C14 H14 . . 119.6 ?
    C14 C15 C16 . . 119.64(11) ?
    C14 C15 H15 . . 120.2 ?
    C16 C15 H15 . . 120.2 ?
    C15 C16 C17 . . 120.46(11) ?
    C15 C16 H16 . . 119.8 ?
    C17 C16 H16 . . 119.8 ?
    C12 C17 C16 . . 118.98(11) ?
    C12 C17 H17 . . 120.5 ?
    C16 C17 H17 . . 120.5 ?
    O3 C18 C20 . . 124.32(11) ?
    O3 C18 H18 . . 117.8 ?
    C20 C18 H18 . . 117.8 ?
    N3 C19 C20 . . 106.76(10) ?
    N3 C19 H19 . . 126.6 ?
    C20 C19 H19 . . 126.6 ?
    C19 C20 C21 . . 104.93(10) ?
    C19 C20 C18 . . 125.71(11) ?
    C21 C20 C18 . . 129.24(11) ?
    N4 C21 C20 . . 110.72(10) ?
    N4 C21 C22 . . 119.35(10) ?
    C20 C21 C22 . . 129.93(11) ?
    C23 C22 C27 . . 118.28(11) ?
    C23 C22 C21 . . 120.06(11) ?
    C27 C22 C21 . . 121.60(11) ?
    C24 C23 C22 . . 121.35(11) ?
    C24 C23 H23 . . 119.3 ?
    C22 C23 H23 . . 119.3 ?
    C23 C24 C25 . . 119.53(11) ?
    C23 C24 H24 . . 120.2 ?
    C25 C24 H24 . . 120.2 ?
    O4 C25 C24 . . 124.89(11) ?
    O4 C25 C26 . . 115.31(11) ?
    C24 C25 C26 . . 119.79(11) ?
    C27 C26 C25 . . 120.28(12) ?
    C27 C26 H26 . . 119.9 ?
    C25 C26 H26 . . 119.9 ?
    C26 C27 C22 . . 120.76(11) ?
    C26 C27 H27 . . 119.6 ?
    C22 C27 H27 . . 119.6 ?
    O4 C28 H28A . . 109.5 ?
    O4 C28 H28B . . 109.5 ?
    H28A C28 H28B . . 109.5 ?
    O4 C28 H28C . . 109.5 ?
    H28A C28 H28C . . 109.5 ?
    H28B C28 H28C . . 109.5 ?
    C30 C29 C34 . . 120.77(11) ?
    C30 C29 N3 . . 118.84(10) ?
    C34 C29 N3 . . 120.37(11) ?
    C31 C30 C29 . . 119.51(11) ?
    C31 C30 H30 . . 120.2 ?
    C29 C30 H30 . . 120.2 ?
    C32 C31 C30 . . 120.35(11) ?
    C32 C31 H31 . . 119.8 ?
    C30 C31 H31 . . 119.8 ?
    C31 C32 C33 . . 119.74(11) ?
    C31 C32 H32 . . 120.1 ?
    C33 C32 H32 . . 120.1 ?
    C32 C33 C34 . . 120.67(12) ?
    C32 C33 H33 . . 119.7 ?
    C34 C33 H33 . . 119.7 ?
    C29 C34 C33 . . 118.94(11) ?
    C29 C34 H34 . . 120.5 ?
    C33 C34 H34 . . 120.5 ?
    O5 C35 C37 . . 124.19(11) ?
    O5 C35 H35 . . 117.9 ?
    C37 C35 H35 . . 117.9 ?
    N5 C36 C37 . . 106.73(10) ?
    N5 C36 H36 . . 126.6 ?
    C37 C36 H36 . . 126.6 ?
    C36 C37 C38 . . 104.83(10) ?
    C36 C37 C35 . . 125.55(11) ?
    C38 C37 C35 . . 129.58(11) ?
    N6 C38 C37 . . 110.80(10) ?
    N6 C38 C39 . . 119.66(10) ?
    C37 C38 C39 . . 129.53(11) ?
    C40 C39 C44 . . 118.19(11) ?
    C40 C39 C38 . . 120.32(11) ?
    C44 C39 C38 . . 121.44(10) ?
    C41 C40 C39 . . 121.24(12) ?
    C41 C40 H40 . . 119.4 ?
    C39 C40 H40 . . 119.4 ?
    C42 C41 C40 . . 119.59(11) ?
    C42 C41 H41 . . 120.2 ?
    C40 C41 H41 . . 120.2 ?
    O6 C42 C41 . . 125.01(12) ?
    O6 C42 C43 . . 115.20(12) ?
    C41 C42 C43 . . 119.78(11) ?
    C44 C43 C42 . . 120.18(12) ?
    C44 C43 H43 . . 119.9 ?
    C42 C43 H43 . . 119.9 ?
    C43 C44 C39 . . 121.02(11) ?
    C43 C44 H44 . . 119.5 ?
    C39 C44 H44 . . 119.5 ?
    O6 C45 H45A . . 109.5 ?
    O6 C45 H45B . . 109.5 ?
    H45A C45 H45B . . 109.5 ?
    O6 C45 H45C . . 109.5 ?
    H45A C45 H45C . . 109.5 ?
    H45B C45 H45C . . 109.5 ?
    C51 C46 C47 . . 121.16(11) ?
    C51 C46 N5 . . 120.56(11) ?
    C47 C46 N5 . . 118.28(11) ?
    C46 C47 C48 . . 119.06(12) ?
    C46 C47 H47 . . 120.5 ?
    C48 C47 H47 . . 120.5 ?
    C49 C48 C47 . . 120.74(12) ?
    C49 C48 H48 . . 119.6 ?
    C47 C48 H48 . . 119.6 ?
    C48 C49 C50 . . 119.52(12) ?
    C48 C49 H49 . . 120.2 ?
    C50 C49 H49 . . 120.2 ?
    C49 C50 C51 . . 120.58(11) ?
    C49 C50 H50 . . 119.7 ?
    C51 C50 H50 . . 119.7 ?
    C46 C51 C50 . . 118.94(11) ?
    C46 C51 H51 . . 120.5 ?
    C50 C51 H51 . . 120.5 ?
    O7 C52 C54 . . 124.09(11) ?
    O7 C52 H52 . . 118.0 ?
    C54 C52 H52 . . 118.0 ?
    N7 C53 C54 . . 106.93(10) ?
    N7 C53 H53 . . 126.5 ?
    C54 C53 H53 . . 126.5 ?
    C53 C54 C55 . . 104.80(10) ?
    C53 C54 C52 . . 125.68(10) ?
    C55 C54 C52 . . 129.25(11) ?
    N8 C55 C54 . . 110.78(10) ?
    N8 C55 C56 . . 119.36(10) ?
    C54 C55 C56 . . 129.87(11) ?
    C61 C56 C57 . . 118.11(10) ?
    C61 C56 C55 . . 121.66(10) ?
    C57 C56 C55 . . 120.20(11) ?
    C58 C57 C56 . . 121.55(11) ?
    C58 C57 H57 . . 119.2 ?
    C56 C57 H57 . . 119.2 ?
    C57 C58 C59 . . 119.47(11) ?
    C57 C58 H58 . . 120.3 ?
    C59 C58 H58 . . 120.3 ?
    O8 C59 C58 . . 124.94(11) ?
    O8 C59 C60 . . 115.40(11) ?
    C58 C59 C60 . . 119.66(11) ?
    C61 C60 C59 . . 120.35(11) ?
    C61 C60 H60 . . 119.8 ?
    C59 C60 H60 . . 119.8 ?
    C60 C61 C56 . . 120.83(11) ?
    C60 C61 H61 . . 119.6 ?
    C56 C61 H61 . . 119.6 ?
    O8 C62 H62A . . 109.5 ?
    O8 C62 H62B . . 109.5 ?
    H62A C62 H62B . . 109.5 ?
    O8 C62 H62C . . 109.5 ?
    H62A C62 H62C . . 109.5 ?
    H62B C62 H62C . . 109.5 ?
    C64 C63 C68 . . 120.99(11) ?
    C64 C63 N7 . . 118.89(10) ?
    C68 C63 N7 . . 120.11(10) ?
    C63 C64 C65 . . 119.39(11) ?
    C63 C64 H64 . . 120.3 ?
    C65 C64 H64 . . 120.3 ?
    C66 C65 C64 . . 120.28(11) ?
    C66 C65 H65 . . 119.9 ?
    C64 C65 H65 . . 119.9 ?
    C65 C66 C67 . . 119.64(11) ?
    C65 C66 H66 . . 120.2 ?
    C67 C66 H66 . . 120.2 ?
    C68 C67 C66 . . 120.89(11) ?
    C68 C67 H67 . . 119.6 ?
    C66 C67 H67 . . 119.6 ?
    C67 C68 C63 . . 118.80(11) ?
    C67 C68 H68 . . 120.6 ?
    C63 C68 H68 . . 120.6 ?
loop_
    _geom_torsion_atom_site_label_1
    _geom_torsion_atom_site_label_2
    _geom_torsion_atom_site_label_3
    _geom_torsion_atom_site_label_4
    _geom_torsion_site_symmetry_1
    _geom_torsion_site_symmetry_2
    _geom_torsion_site_symmetry_3
    _geom_torsion_site_symmetry_4
    _geom_torsion
    _geom_torsion_publ_flag
    C2 N1 N2 C4 . . . . 0.54(13) ?
    C12 N1 N2 C4 . . . . -178.87(10) ?
    C19 N3 N4 C21 . . . . -0.60(13) ?
    C29 N3 N4 C21 . . . . 178.73(10) ?
    C36 N5 N6 C38 . . . . 0.57(13) ?
    C46 N5 N6 C38 . . . . 179.47(10) ?
    C53 N7 N8 C55 . . . . 0.51(13) ?
    C63 N7 N8 C55 . . . . 179.86(10) ?
    N2 N1 C2 C3 . . . . -0.45(13) ?
    C12 N1 C2 C3 . . . . 178.89(10) ?
    N1 C2 C3 C4 . . . . 0.17(12) ?
    N1 C2 C3 C1 . . . . -172.96(11) ?
    O1 C1 C3 C2 . . . . -10.26(19) ?
    O1 C1 C3 C4 . . . . 178.35(12) ?
    N1 N2 C4 C3 . . . . -0.42(12) ?
    N1 N2 C4 C5 . . . . -179.88(10) ?
    C2 C3 C4 N2 . . . . 0.16(13) ?
    C1 C3 C4 N2 . . . . 172.90(11) ?
    C2 C3 C4 C5 . . . . 179.55(11) ?
    C1 C3 C4 C5 . . . . -7.7(2) ?
    N2 C4 C5 C10 . . . . 148.19(11) ?
    C3 C4 C5 C10 . . . . -31.15(18) ?
    N2 C4 C5 C6 . . . . -30.21(16) ?
    C3 C4 C5 C6 . . . . 150.45(12) ?
    C10 C5 C6 C7 . . . . 0.46(18) ?
    C4 C5 C6 C7 . . . . 178.92(11) ?
    C5 C6 C7 C8 . . . . -0.16(19) ?
    C11 O2 C8 C7 . . . . 7.2(2) ?
    C11 O2 C8 C9 . . . . -173.54(13) ?
    C6 C7 C8 O2 . . . . 178.76(12) ?
    C6 C7 C8 C9 . . . . -0.50(19) ?
    O2 C8 C9 C10 . . . . -178.47(11) ?
    C7 C8 C9 C10 . . . . 0.87(19) ?
    C8 C9 C10 C5 . . . . -0.57(19) ?
    C6 C5 C10 C9 . . . . -0.09(17) ?
    C4 C5 C10 C9 . . . . -178.52(11) ?
    C2 N1 C12 C13 . . . . -166.13(12) ?
    N2 N1 C12 C13 . . . . 13.17(16) ?
    C2 N1 C12 C17 . . . . 14.04(18) ?
    N2 N1 C12 C17 . . . . -166.66(10) ?
    C17 C12 C13 C14 . . . . 0.48(19) ?
    N1 C12 C13 C14 . . . . -179.34(11) ?
    C12 C13 C14 C15 . . . . -0.43(19) ?
    C13 C14 C15 C16 . . . . -0.1(2) ?
    C14 C15 C16 C17 . . . . 0.68(19) ?
    C13 C12 C17 C16 . . . . 0.04(18) ?
    N1 C12 C17 C16 . . . . 179.87(10) ?
    C15 C16 C17 C12 . . . . -0.63(18) ?
    N4 N3 C19 C20 . . . . 0.55(13) ?
    C29 N3 C19 C20 . . . . -178.71(11) ?
    N3 C19 C20 C21 . . . . -0.26(13) ?
    N3 C19 C20 C18 . . . . 176.08(11) ?
    O3 C18 C20 C19 . . . . 10.4(2) ?
    O3 C18 C20 C21 . . . . -174.19(12) ?
    N3 N4 C21 C20 . . . . 0.41(13) ?
    N3 N4 C21 C22 . . . . 179.84(10) ?
    C19 C20 C21 N4 . . . . -0.10(13) ?
    C18 C20 C21 N4 . . . . -176.27(12) ?
    C19 C20 C21 C22 . . . . -179.45(11) ?
    C18 C20 C21 C22 . . . . 4.4(2) ?
    N4 C21 C22 C23 . . . . 31.51(17) ?
    C20 C21 C22 C23 . . . . -149.18(13) ?
    N4 C21 C22 C27 . . . . -145.56(12) ?
    C20 C21 C22 C27 . . . . 33.74(19) ?
    C27 C22 C23 C24 . . . . 0.68(19) ?
    C21 C22 C23 C24 . . . . -176.49(11) ?
    C22 C23 C24 C25 . . . . -0.60(19) ?
    C28 O4 C25 C24 . . . . -2.59(19) ?
    C28 O4 C25 C26 . . . . 176.06(11) ?
    C23 C24 C25 O4 . . . . 177.99(12) ?
    C23 C24 C25 C26 . . . . -0.60(19) ?
    O4 C25 C26 C27 . . . . -177.00(12) ?
    C24 C25 C26 C27 . . . . 1.72(19) ?
    C25 C26 C27 C22 . . . . -1.7(2) ?
    C23 C22 C27 C26 . . . . 0.45(19) ?
    C21 C22 C27 C26 . . . . 177.58(12) ?
    C19 N3 C29 C30 . . . . -179.02(11) ?
    N4 N3 C29 C30 . . . . 1.77(15) ?
    C19 N3 C29 C34 . . . . 2.15(18) ?
    N4 N3 C29 C34 . . . . -177.06(11) ?
    C34 C29 C30 C31 . . . . -1.00(18) ?
    N3 C29 C30 C31 . . . . -179.83(11) ?
    C29 C30 C31 C32 . . . . 0.44(18) ?
    C30 C31 C32 C33 . . . . 0.44(19) ?
    C31 C32 C33 C34 . . . . -0.8(2) ?
    C30 C29 C34 C33 . . . . 0.66(18) ?
    N3 C29 C34 C33 . . . . 179.48(11) ?
    C32 C33 C34 C29 . . . . 0.23(19) ?
    N6 N5 C36 C37 . . . . -0.60(13) ?
    C46 N5 C36 C37 . . . . -179.37(11) ?
    N5 C36 C37 C38 . . . . 0.36(13) ?
    N5 C36 C37 C35 . . . . -177.40(11) ?
    O5 C35 C37 C36 . . . . -10.59(19) ?
    O5 C35 C37 C38 . . . . 172.22(12) ?
    N5 N6 C38 C37 . . . . -0.32(13) ?
    N5 N6 C38 C39 . . . . -179.55(10) ?
    C36 C37 C38 N6 . . . . -0.02(13) ?
    C35 C37 C38 N6 . . . . 177.61(11) ?
    C36 C37 C38 C39 . . . . 179.12(11) ?
    C35 C37 C38 C39 . . . . -3.2(2) ?
    N6 C38 C39 C40 . . . . -30.22(17) ?
    C37 C38 C39 C40 . . . . 150.71(12) ?
    N6 C38 C39 C44 . . . . 147.06(12) ?
    C37 C38 C39 C44 . . . . -32.01(19) ?
    C44 C39 C40 C41 . . . . -0.16(18) ?
    C38 C39 C40 C41 . . . . 177.20(11) ?
    C39 C40 C41 C42 . . . . 0.50(19) ?
    C45 O6 C42 C41 . . . . 6.82(19) ?
    C45 O6 C42 C43 . . . . -171.74(12) ?
    C40 C41 C42 O6 . . . . -178.49(12) ?
    C40 C41 C42 C43 . . . . 0.01(19) ?
    O6 C42 C43 C44 . . . . 177.80(12) ?
    C41 C42 C43 C44 . . . . -0.84(19) ?
    C42 C43 C44 C39 . . . . 1.20(19) ?
    C40 C39 C44 C43 . . . . -0.69(18) ?
    C38 C39 C44 C43 . . . . -178.02(11) ?
    C36 N5 C46 C51 . . . . -15.70(18) ?
    N6 N5 C46 C51 . . . . 165.59(10) ?
    C36 N5 C46 C47 . . . . 163.62(12) ?
    N6 N5 C46 C47 . . . . -15.09(16) ?
    C51 C46 C47 C48 . . . . -0.5(2) ?
    N5 C46 C47 C48 . . . . -179.80(12) ?
    C46 C47 C48 C49 . . . . 0.3(2) ?
    C47 C48 C49 C50 . . . . 0.0(2) ?
    C48 C49 C50 C51 . . . . -0.2(2) ?
    C47 C46 C51 C50 . . . . 0.30(19) ?
    N5 C46 C51 C50 . . . . 179.60(11) ?
    C49 C50 C51 C46 . . . . 0.04(19) ?
    N8 N7 C53 C54 . . . . -0.43(13) ?
    C63 N7 C53 C54 . . . . -179.69(11) ?
    N7 C53 C54 C55 . . . . 0.17(12) ?
    N7 C53 C54 C52 . . . . -174.29(11) ?
    O7 C52 C54 C53 . . . . -7.23(19) ?
    O7 C52 C54 C55 . . . . 179.70(12) ?
    N7 N8 C55 C54 . . . . -0.39(12) ?
    N7 N8 C55 C56 . . . . -179.85(9) ?
    C53 C54 C55 N8 . . . . 0.15(13) ?
    C52 C54 C55 N8 . . . . 174.33(11) ?
    C53 C54 C55 C56 . . . . 179.53(11) ?
    C52 C54 C55 C56 . . . . -6.3(2) ?
    N8 C55 C56 C61 . . . . 145.28(11) ?
    C54 C55 C56 C61 . . . . -34.07(18) ?
    N8 C55 C56 C57 . . . . -32.82(16) ?
    C54 C55 C56 C57 . . . . 147.84(12) ?
    C61 C56 C57 C58 . . . . 0.66(18) ?
    C55 C56 C57 C58 . . . . 178.82(11) ?
    C56 C57 C58 C59 . . . . 0.24(18) ?
    C62 O8 C59 C58 . . . . 3.63(19) ?
    C62 O8 C59 C60 . . . . -177.14(12) ?
    C57 C58 C59 O8 . . . . 177.91(11) ?
    C57 C58 C59 C60 . . . . -1.29(18) ?
    O8 C59 C60 C61 . . . . -177.81(10) ?
    C58 C59 C60 C61 . . . . 1.46(18) ?
    C59 C60 C61 C56 . . . . -0.56(18) ?
    C57 C56 C61 C60 . . . . -0.49(17) ?
    C55 C56 C61 C60 . . . . -178.63(10) ?
    C53 N7 C63 C64 . . . . 179.95(11) ?
    N8 N7 C63 C64 . . . . 0.72(15) ?
    C53 N7 C63 C68 . . . . 1.10(18) ?
    N8 N7 C63 C68 . . . . -178.12(10) ?
    C68 C63 C64 C65 . . . . -1.34(17) ?
    N7 C63 C64 C65 . . . . 179.83(10) ?
    C63 C64 C65 C66 . . . . 1.27(18) ?
    C64 C65 C66 C67 . . . . -0.40(18) ?
    C65 C66 C67 C68 . . . . -0.44(19) ?
    C66 C67 C68 C63 . . . . 0.38(19) ?
    C64 C63 C68 C67 . . . . 0.51(18) ?
    N7 C63 C68 C67 . . . . 179.33(11) ?
loop_
    _geom_hbond_atom_site_label_D
    _geom_hbond_atom_site_label_H
    _geom_hbond_atom_site_label_A
    _geom_hbond_site_symmetry_A
    _geom_hbond_distance_DH
    _geom_hbond_distance_HA
    _geom_hbond_distance_DA
    _geom_hbond_angle_DHA
    C2 H2 O3 2_665 0.95 2.36 3.2947(15) 169
    C17 H17 O3 2_665 0.95 2.47 3.3768(16) 159
    C19 H19 O1 2_665 0.95 2.34 3.2777(15) 168
    C28 H28b O8 1_565 0.98 2.43 3.2910(19) 146
    C34 H34 O1 2_665 0.95 2.40 3.3501(16) 178
    C36 H36 O7 1_554 0.95 2.31 3.2484(15) 168
    C45 H45c O4 2_566 0.98 2.51 3.3207(19) 140
    C51 H51 O7 1_554 0.95 2.46 3.3568(16) 157
    C53 H53 O5 1_556 0.95 2.35 3.2856(15) 169
    C68 H68 O5 1_556 0.95 2.41 3.3601(16) 177
    C62 H62c Cg1 1_555 0.98 2.87 3.7658(17) 152
