# Supplementary material for: 3-(4-Meth­oxy­phen­yl)-1-phenyl-1H-pyrazole-4-carbaldehyde
Source: Acta Crystallogr Sect E Struct Rep Online. 2011 Oct 12;67(Pt 11):o2962–3. doi: 10.1107/S1600536811041808 (PMC3247369; doi:10.1107/S1600536811041808)
Supplement: Supplementary file 2 [file e-67-o2962-Isup2.hkl]

# 
# h,k,l, Fc-squared, Fo-squared, sigma(Fo-squared) and status flag 
# 
data_I
_shelx_title '  P-1' 
_shelx_refln_list_code          4 
_shelx_F_calc_maximum      330.90 
_exptl_crystal_F_000      1168.00 
_reflns_d_resolution_high  0.7920 
 
loop_ 
 _symmetry_equiv_pos_as_xyz 
 'x, y, z' 
 '-x, -y, -z' 
 
_cell_length_a     9.9002 
_cell_length_b    17.1297 
_cell_length_c    17.1976 
_cell_angle_alpha  80.842 
_cell_angle_beta   89.373 
_cell_angle_gamma  73.216 
 
_shelx_F_squared_multiplier     1.000 
 
loop_ 
 _refln_index_h 
 _refln_index_k 
 _refln_index_l 
 _refln_F_squared_calc 
 _refln_F_squared_meas 
 _refln_F_squared_sigma 
 _refln_observed_status 
   1   0   0      189.99      164.49      3.65 o 
   2   0   0     8491.67     7444.86     78.94 o 
   3   0   0     4921.60     4758.63    103.29 o 
   4   0   0    12216.29    12517.28    121.43 o 
   5   0   0      148.34      172.63      9.94 o 
   6   0   0     6260.01     6002.73    106.99 o 
   7   0   0      536.47      553.34     26.29 o 
   8   0   0      729.54      708.05     15.72 o 
   9   0   0      198.47      190.24     12.97 o 
  10   0   0      315.74      292.98     17.63 o 
  11   0   0        0.05        1.87      1.11 o 
 -11   1   0      439.90      409.64     13.28 o 
 -10   1   0      741.20      757.58     28.10 o 
  -9   1   0       10.72       14.65      3.83 o 
  -8   1   0       97.52      102.67      8.06 o 
  -7   1   0      273.95      263.91     10.28 o 
  -6   1   0      295.41      313.25     19.85 o 
  -5   1   0      533.06      622.55     60.45 o 
  -4   1   0      774.11      763.56     46.51 o 
  -3   1   0     3931.26     3670.92    217.38 o 
  -2   1   0     9672.63     9458.14     46.65 o 
  -1   1   0       61.90       57.64      2.66 o 
   0   1   0        0.13        0.49      0.29 o 
   1   1   0       94.87       79.37      4.23 o 
   2   1   0       36.98       29.31      3.75 o 
   3   1   0     6448.46     6057.18    220.15 o 
   4   1   0      374.57      371.90     11.02 o 
   5   1   0     1029.46     1147.51     58.16 o 
   6   1   0      297.74      255.93     21.64 o 
   7   1   0      275.10      269.49     15.52 o 
   8   1   0      355.91      314.73      9.81 o 
   9   1   0      377.41      375.40     16.19 o 
  10   1   0      683.38      684.52     23.72 o 
  11   1   0       74.99       78.48      7.10 o 
  12   1   0       61.32       58.85      7.89 o 
 -11   2   0      116.51      126.80      6.73 o 
 -10   2   0       12.19        8.96      2.49 o 
  -9   2   0       49.86       60.46      8.60 o 
  -8   2   0      782.37      815.43     32.41 o 
  -7   2   0       65.78       47.61      4.41 o 
  -6   2   0       54.75       38.26      6.23 o 
  -5   2   0     4485.89     4363.43     88.64 o 
  -4   2   0      133.49      135.98     10.41 o 
  -3   2   0     1684.29     1537.35     26.96 o 
  -2   2   0    13678.78    13733.12    618.88 o 
  -1   2   0       16.93       13.86      2.01 o 
   0   2   0    18001.17    17575.54    848.62 o 
   1   2   0       29.26       27.32      1.80 o 
   2   2   0    11725.80    10322.84     71.70 o 
   3   2   0     1416.55     1275.94     30.53 o 
   4   2   0      213.01      175.17      7.08 o 
   5   2   0       10.14       18.83      2.82 o 
   6   2   0     1926.68     1804.43     56.65 o 
   7   2   0       75.38       63.52      7.50 o 
   8   2   0      645.96      633.91     13.51 o 
   9   2   0     1265.36     1287.19     29.99 o 
  10   2   0        5.81        2.28      3.36 o 
  11   2   0       96.91      106.24      8.99 o 
  12   2   0      157.40      181.16     22.42 o 
 -11   3   0      146.45      155.60      7.18 o 
 -10   3   0        6.54        7.38      2.91 o 
  -9   3   0       12.11        9.84      3.84 o 
  -8   3   0       66.47       77.14     10.03 o 
  -7   3   0      229.46      204.21      9.98 o 
  -6   3   0      584.48      566.32     24.82 o 
  -5   3   0      140.39      129.91      9.36 o 
  -4   3   0     4812.68     5159.23     78.37 o 
  -3   3   0      297.28      307.20     13.36 o 
  -2   3   0    19284.99    18856.96    399.85 o 
  -1   3   0     1131.55     1069.18     18.92 o 
   0   3   0       36.57       36.95      2.73 o 
   1   3   0      286.42      251.76      5.75 o 
   2   3   0     9074.58     8557.36     65.31 o 
   3   3   0     2496.61     2295.12     41.07 o 
   4   3   0       76.95       61.24      7.95 o 
   5   3   0     3524.43     3603.22     70.29 o 
   6   3   0      158.74      154.01     16.45 o 
   7   3   0       92.77      110.14      9.94 o 
   8   3   0      211.38      225.86      8.71 o 
   9   3   0      126.27      138.94      8.83 o 
  10   3   0      764.17      794.15     22.87 o 
  11   3   0       57.28       57.15      6.99 o 
  12   3   0      444.31      528.49     53.00 o 
 -11   4   0       27.77       22.88      3.36 o 
 -10   4   0      145.79      163.07      9.47 o 
  -9   4   0      213.77      248.16     14.14 o 
  -8   4   0        0.04       -0.54      3.27 o 
  -7   4   0        2.26        3.49      3.04 o 
  -6   4   0     2526.23     2501.15     53.15 o 
  -5   4   0      483.00      469.06     20.96 o 
  -4   4   0     1051.89     1060.42     28.09 o 
  -3   4   0      109.96      138.90      7.75 o 
  -2   4   0     4840.53     4837.64    183.89 o 
  -1   4   0     1687.00     1583.54     24.52 o 
   0   4   0     2050.96     1785.10     22.91 o 
   1   4   0     1222.89     1236.52     24.83 o 
   2   4   0    12532.59    11871.41     50.40 o 
   3   4   0     1127.76     1078.64     35.40 o 
   4   4   0    11828.33    11570.37    111.31 o 
   5   4   0      787.04      734.89     31.78 o 
   6   4   0     1261.17     1323.01     30.87 o 
   7   4   0      922.44      928.50     28.73 o 
   8   4   0       30.09       21.91      2.41 o 
   9   4   0      190.86      174.85      9.89 o 
  10   4   0      615.76      668.57     21.02 o 
  11   4   0        9.39        9.81      4.08 o 
  12   4   0     1212.28     1584.00     59.17 o 
 -10   5   0       32.23       30.62      3.73 o 
  -9   5   0        2.84        0.73      1.30 o 
  -8   5   0      288.32      277.61     17.08 o 
  -7   5   0      551.42      538.34     27.28 o 
  -6   5   0       44.47       40.15      6.89 o 
  -5   5   0       13.08       16.34      4.65 o 
  -4   5   0     6630.37     5720.04   1423.46 o 
  -3   5   0     1457.74     1399.00    279.92 o 
  -2   5   0      457.37      381.31     92.13 o 
  -1   5   0      135.50      131.34     29.76 o 
   0   5   0       16.80       13.38      3.29 o 
   1   5   0       22.02       21.06      2.11 o 
   2   5   0    25098.14    24446.96     75.12 o 
   3   5   0      923.58      952.47     15.62 o 
   4   5   0      625.80      620.69     16.41 o 
   5   5   0        1.20        1.25      1.14 o 
   6   5   0      169.23      157.00     10.65 o 
   7   5   0      133.06      146.47     11.40 o 
   8   5   0      506.56      524.43     14.00 o 
   9   5   0       29.58       32.24      4.90 o 
  10   5   0       99.18      100.59      7.83 o 
  11   5   0      159.70      164.62     11.41 o 
  12   5   0      293.08      318.75     48.67 o 
 -10   6   0        0.43        4.32      1.46 o 
  -9   6   0      523.57      462.73     14.86 o 
  -8   6   0        9.08       11.44      3.25 o 
  -7   6   0       52.55       57.92      7.67 o 
  -6   6   0        2.39        0.37      2.98 o 
  -5   6   0       15.17       16.84      8.84 o 
  -4   6   0       21.15        2.93      5.11 o 
  -3   6   0     3443.47     3262.04    892.69 o 
  -2   6   0      111.34       90.56     31.67 o 
  -1   6   0     2353.57     2243.32    488.72 o 
   0   6   0      140.88      133.05     11.57 o 
   1   6   0      284.16      269.92     10.03 o 
   2   6   0     4407.73     4279.71     49.12 o 
   3   6   0      515.47      513.36     14.73 o 
   4   6   0      645.48      613.53     14.80 o 
   5   6   0      213.27      215.50     11.17 o 
   6   6   0     7229.80     7499.12     74.84 o 
   7   6   0      134.94      133.99     10.84 o 
   8   6   0      111.24      114.84      6.68 o 
   9   6   0       25.16       29.66      4.52 o 
  10   6   0      556.84      599.51     17.68 o 
  11   6   0      283.84      306.79     15.47 o 
  12   6   0        0.25       -0.30      2.83 o 
 -10   7   0        4.01        6.64      2.49 o 
  -9   7   0       10.25       20.15      2.89 o 
  -8   7   0      136.25      148.50     11.26 o 
  -7   7   0       82.35       95.00      9.58 o 
  -6   7   0     1297.29     1357.56     36.59 o 
  -5   7   0        6.91        2.22      1.72 o 
  -4   7   0     2125.81     1576.44     84.79 o 
  -3   7   0       18.02       19.38      9.69 o 
  -2   7   0     2850.98     1883.99     81.38 o 
  -1   7   0      678.67      499.15     38.91 o 
   0   7   0      454.56      469.59      9.51 o 
   1   7   0     2023.33     2188.65    125.66 o 
   2   7   0      258.55      203.00      7.33 o 
   3   7   0        1.20        0.61      0.84 o 
   4   7   0     2623.47     2912.27     84.23 o 
   5   7   0     1721.57     1785.82     42.73 o 
   6   7   0      423.89      483.23     24.66 o 
   7   7   0      428.16      427.52     25.23 o 
   8   7   0     1940.56     1948.39     30.30 o 
   9   7   0        0.04       -0.52      2.14 o 
  10   7   0      812.32      852.73     25.65 o 
  11   7   0      112.50      122.46      9.63 o 
  12   7   0       48.77       55.07      6.56 o 
  -9   8   0       18.69       30.43      3.31 o 
  -8   8   0      624.80      622.87     21.82 o 
  -7   8   0       51.30       43.36      5.67 o 
  -6   8   0      154.55      178.38     13.54 o 
  -5   8   0      302.79      308.11     15.42 o 
  -4   8   0      940.14      875.27     64.42 o 
  -3   8   0      312.03      286.85     35.43 o 
  -2   8   0      113.31      110.70     20.73 o 
  -1   8   0      147.21      157.84     23.80 o 
   0   8   0     1444.83     1580.96     63.31 o 
   1   8   0     1960.88     2208.10    145.65 o 
   2   8   0       69.90       69.85      4.01 o 
   3   8   0       44.58       57.37      4.02 o 
   4   8   0      980.90     1041.28     23.48 o 
   5   8   0     1333.84     1296.99     36.77 o 
   6   8   0       74.12      101.41     11.32 o 
   7   8   0      111.90      120.74     13.36 o 
   8   8   0      643.88      660.43     17.78 o 
   9   8   0       46.77       50.77      5.93 o 
  10   8   0        5.98        8.15      3.35 o 
  11   8   0       38.09       36.79      4.07 o 
  12   8   0      848.60      927.87     53.10 o 
  -9   9   0      241.58      250.28     10.83 o 
  -8   9   0      123.27      132.26      9.44 o 
  -7   9   0        0.00        0.05      1.60 o 
  -6   9   0      101.64       83.48      7.75 o 
  -5   9   0        2.72        1.98      2.02 o 
  -4   9   0      356.30      429.16     20.50 o 
  -3   9   0        0.49        8.64     11.24 o 
  -2   9   0     2103.59     2414.17     98.45 o 
  -1   9   0      920.98     1045.79     58.56 o 
   0   9   0       94.29      120.05     18.42 o 
   1   9   0       26.67       45.51     10.25 o 
   2   9   0     5284.82     5635.09    140.87 o 
   3   9   0      819.17      845.84     18.73 o 
   4   9   0     5758.11     5673.39    160.68 o 
   5   9   0       83.53       93.34      8.66 o 
   6   9   0      532.81      546.82     26.42 o 
   7   9   0       23.84       18.83      3.52 o 
   8   9   0        2.20        1.73      2.10 o 
   9   9   0      165.90      187.96     11.39 o 
  10   9   0      591.38      573.58     19.00 o 
  11   9   0       50.76       53.93      4.81 o 
  12   9   0      321.67      343.55     26.05 o 
  -8  10   0       52.92       42.60      4.54 o 
  -7  10   0       46.98       40.28      5.72 o 
  -6  10   0        4.44        8.99      2.11 o 
  -5  10   0       25.97       23.82      3.91 o 
  -4  10   0       35.25       27.21      3.79 o 
  -3  10   0        0.61       -0.38      1.78 o 
  -2  10   0        9.23       10.95      9.03 o 
  -1  10   0      212.67      229.18     28.40 o 
   0  10   0     6861.07     8333.83    155.75 o 
   1  10   0      150.37      177.86     20.42 o 
   2  10   0      227.04      284.06     17.69 o 
   3  10   0      694.48      696.46     55.95 o 
   4  10   0      329.57      300.30     13.98 o 
   5  10   0      114.37      122.43      9.94 o 
   6  10   0     2528.54     2650.30     57.88 o 
   7  10   0      251.68      261.42     11.50 o 
   8  10   0      353.18      328.17     15.61 o 
   9  10   0       87.46       78.26      6.74 o 
  10  10   0      105.91      106.04      7.21 o 
  11  10   0       51.45       49.00      4.40 o 
  12  10   0        7.18        7.79      3.99 o 
  -8  11   0       81.19       71.94      8.41 o 
  -7  11   0       39.89       36.07      3.93 o 
  -6  11   0        0.18       -0.51      1.51 o 
  -5  11   0       32.54       38.48      6.21 o 
  -4  11   0       32.38       31.78      5.47 o 
  -3  11   0       49.20       57.98      6.36 o 
  -2  11   0        1.74        4.08      2.87 o 
  -1  11   0      604.39      705.38     49.90 o 
   0  11   0        1.39        4.17      4.18 o 
   1  11   0       84.31      111.80     16.58 o 
   2  11   0     2399.27     2646.21     56.80 o 
   3  11   0       12.69       22.44      5.07 o 
   4  11   0      978.99      973.91     60.29 o 
   5  11   0        6.60        7.38      4.27 o 
   6  11   0        1.21        0.24      2.18 o 
   7  11   0      401.18      397.56     15.04 o 
   8  11   0      341.38      332.30     15.79 o 
   9  11   0        9.64       12.01      2.68 o 
  10  11   0     1333.60     1386.65     26.46 o 
  11  11   0       17.34       18.41      2.35 o 
  12  11   0       82.80       69.91      8.15 o 
  -7  12   0       44.83       41.42      4.18 o 
  -6  12   0       17.60       16.21      4.60 o 
  -5  12   0       73.10       62.76      9.38 o 
  -4  12   0       11.02       15.31      5.21 o 
  -3  12   0       55.46       44.23      6.19 o 
  -2  12   0      527.82      512.55     29.37 o 
  -1  12   0       34.12       40.12      5.12 o 
   0  12   0      322.12      345.53     32.57 o 
   1  12   0      261.11      314.87     28.55 o 
   2  12   0      204.10      174.00     14.84 o 
   3  12   0       48.87       52.58      7.83 o 
   4  12   0      934.60      892.74     59.20 o 
   5  12   0      151.69      147.50     10.36 o 
   6  12   0      119.48       97.37      9.54 o 
   7  12   0        0.72        0.99      1.82 o 
   8  12   0      122.70      114.88      9.02 o 
   9  12   0       41.41       32.48      4.07 o 
  10  12   0       10.44       11.56      2.48 o 
  11  12   0       35.16       26.33      3.27 o 
  -7  13   0       42.78       56.28      7.22 o 
  -6  13   0       58.83       53.31      5.55 o 
  -5  13   0        1.09       -1.90      1.90 o 
  -4  13   0        6.66        3.15      2.57 o 
  -3  13   0       15.14       10.91      3.40 o 
  -2  13   0      205.17      210.33     12.48 o 
  -1  13   0        2.35        9.50      2.35 o 
   0  13   0       33.25       22.64      2.86 o 
   1  13   0        0.25        1.22      2.42 o 
   2  13   0       17.51       22.63      3.81 o 
   3  13   0        3.90        7.59      2.67 o 
   4  13   0      602.05      620.76     18.02 o 
   5  13   0       39.30       35.83      5.48 o 
   6  13   0     2006.14     1948.65     43.70 o 
   7  13   0       66.17       71.83      8.48 o 
   8  13   0       23.02        7.52      4.96 o 
   9  13   0      211.60      206.73     11.23 o 
  10  13   0      162.68      177.85      8.04 o 
  11  13   0        1.04        3.97      1.38 o 
  -6  14   0       22.20       25.45      3.08 o 
  -5  14   0       40.72       36.56      4.80 o 
  -4  14   0      379.99      383.84     22.24 o 
  -3  14   0      165.54      182.94     12.91 o 
  -2  14   0       57.50       71.23      6.34 o 
  -1  14   0        2.57        1.23      1.45 o 
   0  14   0      403.54      406.05     15.34 o 
   1  14   0      571.85      542.44     14.79 o 
   2  14   0      356.45      390.15     15.30 o 
   3  14   0       13.93       12.00      2.39 o 
   4  14   0        3.80        1.09      2.19 o 
   5  14   0       63.68       68.66      9.04 o 
   6  14   0       57.97       58.34      7.50 o 
   7  14   0      275.75      266.18     16.15 o 
   8  14   0        1.41        1.70      2.23 o 
   9  14   0      298.98      311.09     14.37 o 
  10  14   0      465.95      493.39     15.31 o 
  11  14   0       21.30       19.94      4.70 o 
  -5  15   0       41.30       46.17      4.64 o 
  -4  15   0      258.88      252.84     15.22 o 
  -3  15   0       77.86       71.55      6.50 o 
  -2  15   0       18.80       18.97      3.16 o 
  -1  15   0       43.89       39.06      4.54 o 
   0  15   0        0.55       -1.45      1.70 o 
   1  15   0       20.32       31.57      4.12 o 
   2  15   0        8.86        1.75      1.98 o 
   3  15   0      165.80      167.15     13.75 o 
   4  15   0        7.56        9.28      2.91 o 
   5  15   0       19.44       22.60      4.25 o 
   6  15   0       13.51        8.75      2.59 o 
   7  15   0        4.07        6.32      1.94 o 
   8  15   0        0.34        2.72      2.14 o 
   9  15   0      180.92      185.69     10.20 o 
  10  15   0      110.50       86.61      7.29 o 
  11  15   0        0.34       -0.35      0.77 o 
  -5  16   0       27.20       25.02      3.10 o 
  -4  16   0        2.97        2.85      2.69 o 
  -3  16   0      150.38      143.84     16.39 o 
  -2  16   0       19.34       24.73      4.18 o 
  -1  16   0        0.24        4.41      2.36 o 
   0  16   0       36.39       26.71      5.02 o 
   1  16   0       25.27       29.44      7.03 o 
   2  16   0      258.63      253.01     16.42 o 
   3  16   0       12.31        8.78      2.84 o 
   4  16   0      159.76      142.83     13.46 o 
   5  16   0      185.09      185.93     12.51 o 
   6  16   0       15.03       11.24      3.01 o 
   7  16   0      182.26      183.67     12.26 o 
   8  16   0      889.16      826.70     24.77 o 
   9  16   0       32.73       39.81      5.53 o 
  10  16   0       48.65       57.44      5.16 o 
  -4  17   0       40.33       36.27      5.59 o 
  -3  17   0       36.38       36.12      3.95 o 
  -2  17   0       16.38       11.59      3.22 o 
  -1  17   0      117.71      104.37      7.31 o 
   0  17   0       76.75       73.30      7.78 o 
   1  17   0      101.03       91.48     11.85 o 
   2  17   0       17.26       14.58      4.05 o 
   3  17   0       22.44       18.43      4.30 o 
   4  17   0      194.87      166.93     13.90 o 
   5  17   0       25.89       27.91      4.22 o 
   6  17   0      109.89       98.48      8.57 o 
   7  17   0      184.37      196.76     11.80 o 
   8  17   0       55.35       66.51      7.57 o 
   9  17   0      219.83      204.87     10.76 o 
  10  17   0      444.77      461.47     23.39 o 
  -3  18   0       13.15       12.93      2.37 o 
  -2  18   0      228.47      199.16     11.28 o 
  -1  18   0      177.87      172.65     11.84 o 
   0  18   0      102.48      110.29     10.14 o 
   1  18   0        0.00       -1.29      2.69 o 
   2  18   0       26.70       18.35      4.66 o 
   3  18   0       49.66       45.23      5.47 o 
   4  18   0      166.59      159.74     12.54 o 
   5  18   0       40.82       34.60      5.82 o 
   6  18   0      103.31       93.27      8.18 o 
   7  18   0      126.48      128.59     10.31 o 
   8  18   0      791.79      855.86     19.53 o 
   9  18   0      256.28      269.97     10.08 o 
  -2  19   0      453.81      423.15     18.08 o 
  -1  19   0      466.33      398.16     27.94 o 
   0  19   0        0.21        3.47      2.03 o 
   1  19   0      190.75      185.75     19.93 o 
   2  19   0       78.93       66.17      5.59 o 
   3  19   0      100.08      111.94      7.27 o 
   4  19   0      207.16      192.55     12.26 o 
   5  19   0       23.82       24.48      4.28 o 
   6  19   0       18.11       30.84      4.69 o 
   7  19   0       32.42       36.78      4.54 o 
   8  19   0        1.56        1.37      0.83 o 
   0  20   0      704.58      705.13     19.79 o 
   1  20   0      108.98      108.47      6.76 o 
   2  20   0       34.84       35.06      4.03 o 
   3  20   0       58.61       41.05      6.16 o 
   4  20   0        7.70       10.22      2.35 o 
   5  20   0       47.31       45.57      4.33 o 
   6  20   0       18.71       21.71      3.26 o 
   7  20   0        0.40        0.92      0.66 o 
   2  21   0      184.24      163.95     13.27 o 
   3  21   0      177.86      154.66     10.91 o 
   4  21   0       15.84       14.83      3.30 o 
   5  21   0       10.82        7.93      1.76 o 
  -4 -21   1       68.53       76.84      6.93 o 
  -3 -21   1       12.16        4.20      5.74 o 
  -7 -20   1       32.45       37.13      4.30 o 
  -6 -20   1      145.14      158.67      8.34 o 
  -5 -20   1       47.07       39.72      3.87 o 
  -4 -20   1       43.32       33.71      4.11 o 
  -3 -20   1        9.48       11.53      3.18 o 
  -2 -20   1        0.34       -0.88      1.18 o 
  -1 -20   1       87.61       82.23      7.03 o 
   0 -20   1       18.75       23.92      3.46 o 
  -8 -19   1      319.69      307.47     14.79 o 
  -7 -19   1        4.97        3.11      0.84 o 
  -6 -19   1       14.49       10.31      2.50 o 
  -5 -19   1        5.23       12.64      3.18 o 
  -4 -19   1       50.74       42.54      5.59 o 
  -3 -19   1       24.60       19.23      2.95 o 
  -2 -19   1       96.38       88.27      8.13 o 
  -1 -19   1        1.89        1.07      1.02 o 
   0 -19   1      107.47      111.26      8.65 o 
   1 -19   1        7.90        1.30      2.48 o 
  -9 -18   1      258.00      288.10     13.04 o 
  -8 -18   1      203.62      227.18      9.47 o 
  -7 -18   1       11.57       12.96      3.10 o 
  -6 -18   1        0.77       -0.12      1.39 o 
  -5 -18   1      148.60      153.54     12.01 o 
  -4 -18   1       25.70       28.54      5.26 o 
  -3 -18   1       73.34       76.95      8.73 o 
  -2 -18   1        5.02        7.84      3.15 o 
  -1 -18   1       11.11       11.79      5.64 o 
   0 -18   1       44.52       57.83      7.19 o 
   1 -18   1       51.82       55.86      6.65 o 
   2 -18   1       25.11       16.75      3.08 o 
   3 -18   1       95.47       83.37      7.67 o 
  -9 -17   1       98.57      108.04      7.53 o 
  -8 -17   1       11.34        1.88      1.42 o 
  -7 -17   1        0.25        2.61      2.52 o 
  -6 -17   1      563.21      523.58     19.78 o 
  -5 -17   1       14.57       14.31      3.39 o 
  -4 -17   1       60.80       58.60      7.04 o 
  -3 -17   1      339.09      310.02     21.99 o 
  -2 -17   1      102.74       86.23      9.19 o 
  -1 -17   1       92.31      106.58     10.51 o 
   0 -17   1      306.13      303.72     20.46 o 
   1 -17   1        8.71        9.64      2.73 o 
   2 -17   1        2.28        1.90      0.84 o 
   3 -17   1        0.62        3.05      1.72 o 
   4 -17   1       14.67        8.62      2.59 o 
 -10 -16   1        0.04       -0.39      1.41 o 
  -9 -16   1        1.13       -0.44      1.18 o 
  -8 -16   1       42.52       37.35      5.28 o 
  -7 -16   1      120.97      122.68      9.89 o 
  -6 -16   1        1.79        0.57      1.54 o 
  -5 -16   1       74.66       76.27      8.04 o 
  -4 -16   1       22.21       33.48      6.83 o 
  -3 -16   1       30.98       22.53      4.80 o 
  -2 -16   1        3.65       12.44      3.75 o 
  -1 -16   1       56.43       52.11      7.55 o 
   0 -16   1      421.52      458.20     16.85 o 
   1 -16   1      281.10      282.89     14.82 o 
   2 -16   1       96.47       83.33      6.96 o 
   3 -16   1        6.46        7.70      2.27 o 
   4 -16   1        0.71       -0.09      1.10 o 
   5 -16   1        2.69        1.23      1.26 o 
 -10 -15   1      180.82      172.57     10.09 o 
  -9 -15   1       67.96       67.64      7.65 o 
  -8 -15   1     1611.58     1656.04     37.58 o 
  -7 -15   1      160.02      165.69     12.34 o 
  -6 -15   1       87.29       90.55      9.86 o 
  -5 -15   1        0.94        2.80      2.59 o 
  -4 -15   1      899.04      873.92     30.62 o 
  -3 -15   1       36.51       34.23      6.06 o 
  -2 -15   1      182.06      175.64     13.86 o 
  -1 -15   1        0.08        1.41      1.20 o 
   0 -15   1       46.57       54.04      5.50 o 
   1 -15   1       51.81       64.66      6.64 o 
   2 -15   1        1.18        1.49      1.89 o 
   3 -15   1       40.49       30.14      4.76 o 
   4 -15   1       15.93       14.35      2.85 o 
   5 -15   1       58.60       70.61      5.54 o 
 -11 -14   1       23.21       20.88      3.27 o 
 -10 -14   1        5.62        2.43      1.84 o 
  -9 -14   1       59.74       61.53      6.83 o 
  -8 -14   1       24.67       16.97      4.27 o 
  -7 -14   1        5.23       -0.29      1.79 o 
  -6 -14   1      411.83      456.13     21.33 o 
  -5 -14   1       79.95       72.14      7.24 o 
  -4 -14   1      144.39      109.78      9.26 o 
  -3 -14   1      321.71      321.34     16.45 o 
  -2 -14   1      406.69      422.22     15.96 o 
  -1 -14   1        3.96        6.27      1.86 o 
   0 -14   1      714.66      771.03     21.08 o 
   1 -14   1        1.48        0.64      2.19 o 
   2 -14   1      169.56      158.62     12.43 o 
   3 -14   1       78.39       70.50      6.74 o 
   4 -14   1       16.71       15.39      2.83 o 
   5 -14   1       22.70       20.16      3.56 o 
   6 -14   1        0.45       -0.25      0.84 o 
 -11 -13   1       13.97       14.69      2.45 o 
 -10 -13   1      233.88      201.66     10.94 o 
  -9 -13   1        7.27        5.64      1.56 o 
  -8 -13   1      291.97      307.05     14.68 o 
  -7 -13   1        6.65        4.78      2.28 o 
  -6 -13   1     1766.11     1728.36     41.63 o 
  -5 -13   1       89.55       77.33      6.95 o 
  -4 -13   1     1820.83     1842.90     34.79 o 
  -3 -13   1      116.29      116.02      7.27 o 
  -2 -13   1      607.77      636.13     19.26 o 
  -1 -13   1        3.63        5.98      2.15 o 
   0 -13   1       36.93       32.39      4.15 o 
   1 -13   1        1.22       -1.81      1.81 o 
   2 -13   1       26.16       35.56      5.69 o 
   3 -13   1       42.07       41.72      6.41 o 
   4 -13   1      231.84      230.31     15.31 o 
   5 -13   1       19.14       23.12      5.55 o 
   6 -13   1        0.05       -1.20      1.20 o 
   7 -13   1      112.30      139.44     10.60 o 
 -11 -12   1       80.06       70.63      5.36 o 
 -10 -12   1        0.02        0.23      1.18 o 
  -9 -12   1      134.80      155.61      8.39 o 
  -8 -12   1        0.01        0.94      2.15 o 
  -7 -12   1       74.47       54.71      7.10 o 
  -6 -12   1      832.38      853.27     28.92 o 
  -5 -12   1       14.33       12.87      2.58 o 
  -4 -12   1       50.12       67.10     16.37 o 
  -3 -12   1      267.88      275.30     18.97 o 
  -2 -12   1       11.34        7.97      3.77 o 
  -1 -12   1     1050.66     1107.77     53.48 o 
   0 -12   1     1267.99     1501.91     65.83 o 
   1 -12   1      253.22      258.63     13.27 o 
   2 -12   1       44.59       48.75      6.88 o 
   3 -12   1      314.92      332.48     22.10 o 
   4 -12   1       65.31       76.80     10.89 o 
   5 -12   1      313.28      367.43     22.75 o 
   6 -12   1       36.58       31.34      4.75 o 
   7 -12   1       75.89       95.37      7.86 o 
 -11 -11   1      219.62      198.25      7.97 o 
 -10 -11   1        4.48        3.52      1.23 o 
  -9 -11   1       42.57       44.16      4.68 o 
  -8 -11   1        0.16       -1.20      3.00 o 
  -7 -11   1      161.97      152.27      9.34 o 
  -6 -11   1     1478.18     1366.42     27.23 o 
  -5 -11   1        1.17        7.73      7.12 o 
  -4 -11   1     1533.52     1336.29     73.58 o 
  -3 -11   1      353.45      338.99     20.12 o 
  -2 -11   1     2391.28     2532.72     56.10 o 
  -1 -11   1      636.39      734.51     42.07 o 
   0 -11   1        1.12       -2.07      4.09 o 
   1 -11   1       49.21       61.08     15.13 o 
   2 -11   1     1190.70     1325.61     34.80 o 
   3 -11   1       29.62       42.89      6.37 o 
   4 -11   1      579.77      639.44     30.04 o 
   5 -11   1        3.83       -2.27      8.23 o 
   6 -11   1       52.91       50.74      5.66 o 
   7 -11   1        1.19        5.36      1.55 o 
   8 -11   1       60.43       52.97      4.77 o 
 -12 -10   1      249.58      263.29     14.78 o 
 -11 -10   1       24.52       21.06      2.88 o 
 -10 -10   1      709.03      704.16     20.62 o 
  -9 -10   1       19.75       20.06      3.17 o 
  -8 -10   1     2863.05     2663.47     57.40 o 
  -7 -10   1       93.85       76.82      9.11 o 
  -6 -10   1     1660.18     1574.12     45.55 o 
  -5 -10   1      217.20      221.61     13.78 o 
  -4 -10   1     3537.13     3393.84    259.09 o 
  -3 -10   1      628.89      582.69     61.29 o 
  -2 -10   1     1646.56     1778.86     45.15 o 
  -1 -10   1       97.43      104.30     15.08 o 
   0 -10   1      472.63      523.50     37.51 o 
   1 -10   1     1043.62     1383.67     65.89 o 
   2 -10   1      330.77      351.87     35.21 o 
   3 -10   1        2.95        0.79      2.00 o 
   4 -10   1       21.55        9.17      3.69 o 
   5 -10   1      295.78      307.30     17.71 o 
   6 -10   1       61.00       81.39      7.66 o 
   7 -10   1      314.27      288.82     12.49 o 
   8 -10   1      308.60      324.92     12.14 o 
 -12  -9   1      122.47      138.10     10.41 o 
 -11  -9   1        0.58        0.06      1.72 o 
 -10  -9   1      150.42      160.89     10.00 o 
  -9  -9   1        5.02        2.89      3.37 o 
  -8  -9   1      765.85      794.35     26.87 o 
  -7  -9   1        5.78        2.00      2.74 o 
  -6  -9   1     1153.51     1168.80     39.26 o 
  -5  -9   1      748.92      752.93     40.74 o 
  -4  -9   1     8506.50     8811.46    616.66 o 
  -3  -9   1       10.04        8.58      1.90 o 
  -2  -9   1       14.24       11.21      2.11 o 
  -1  -9   1       65.77      106.07     14.65 o 
   0  -9   1        3.92        4.17      5.85 o 
   1  -9   1      187.50      210.86     25.97 o 
   2  -9   1      942.56     1068.90     61.00 o 
   3  -9   1       83.43      103.50     20.42 o 
   4  -9   1     1418.06     1553.00     33.61 o 
   5  -9   1        2.07       -1.34      1.96 o 
   6  -9   1      339.10      358.63     19.21 o 
   7  -9   1       81.79       68.82      7.78 o 
   8  -9   1       96.59       86.07      7.37 o 
   9  -9   1      119.25      127.05     10.36 o 
 -12  -8   1      184.72      163.58     19.44 o 
 -11  -8   1       66.37       71.20      6.07 o 
 -10  -8   1       95.14       92.26      8.39 o 
  -9  -8   1      623.43      630.50     19.16 o 
  -8  -8   1       20.76       14.46      2.12 o 
  -7  -8   1      241.15      249.63     12.52 o 
  -6  -8   1     1035.41     1084.20     37.63 o 
  -5  -8   1       14.49       17.98      3.87 o 
  -4  -8   1     7386.61     8072.27    231.32 o 
  -3  -8   1       63.39       48.04      4.21 o 
  -2  -8   1       99.80       78.17      5.15 o 
  -1  -8   1      793.27      945.91     20.08 o 
   0  -8   1      956.73      923.49     46.03 o 
   1  -8   1       34.31       29.82     10.38 o 
   2  -8   1     1738.52     2012.28     82.22 o 
   3  -8   1      858.59      913.14     58.56 o 
   4  -8   1      207.85      261.17     32.34 o 
   5  -8   1     1311.15     1426.12     32.98 o 
   6  -8   1      585.36      701.08     26.85 o 
   7  -8   1      172.47      228.09     14.88 o 
   8  -8   1       19.79        8.88      5.04 o 
   9  -8   1      145.03      162.62      8.62 o 
 -12  -7   1       50.20       55.85      5.76 o 
 -11  -7   1       52.27       54.33      6.98 o 
 -10  -7   1     1256.37     1308.51     31.94 o 
  -9  -7   1      644.91      676.01     21.52 o 
  -8  -7   1     2029.24     2091.39     32.15 o 
  -7  -7   1     1009.67     1092.31     40.71 o 
  -6  -7   1      887.36      966.47     35.21 o 
  -5  -7   1      235.76      215.32     15.00 o 
  -4  -7   1      310.27      258.10     12.60 o 
  -3  -7   1       16.90       25.56      2.71 o 
  -2  -7   1     3345.67     3270.60     58.63 o 
  -1  -7   1     1032.55     1022.29     47.61 o 
   0  -7   1      515.92      639.38     18.09 o 
   1  -7   1       94.08       92.73      7.01 o 
   2  -7   1       12.44        7.98      7.71 o 
   3  -7   1      173.00      111.68     20.69 o 
   4  -7   1     1323.06     1342.68     73.95 o 
   5  -7   1      187.54      200.86     12.21 o 
   6  -7   1     1845.12     2000.98     44.73 o 
   7  -7   1       28.05       24.49      5.21 o 
   8  -7   1      434.32      454.62     19.71 o 
   9  -7   1       35.26       23.75      3.26 o 
 -12  -6   1       17.53       21.66      3.14 o 
 -11  -6   1       25.23       27.00      4.90 o 
 -10  -6   1      846.74      885.44     26.39 o 
  -9  -6   1      976.97     1002.41     25.98 o 
  -8  -6   1      255.45      260.81     10.12 o 
  -7  -6   1       34.99       44.33      8.24 o 
  -6  -6   1      207.89      227.77     16.82 o 
  -5  -6   1     2912.21     3031.61     55.56 o 
  -4  -6   1      323.83      331.72     13.78 o 
  -3  -6   1      378.15      354.36     12.78 o 
  -2  -6   1      707.01      743.90     13.52 o 
  -1  -6   1     3162.22     3266.19    142.83 o 
   0  -6   1    10872.19    11393.89    532.82 o 
   1  -6   1     4450.90     4551.62     99.14 o 
   2  -6   1       62.77       41.56      5.12 o 
   3  -6   1      530.79      524.76     67.65 o 
   4  -6   1     2736.22     2303.53     94.10 o 
   5  -6   1       69.40       71.71     16.75 o 
   6  -6   1      709.39      813.99     27.72 o 
   7  -6   1      154.59      153.81     12.39 o 
   8  -6   1      117.40      123.93     10.60 o 
   9  -6   1     1004.61     1060.46     26.96 o 
  10  -6   1       45.25       39.51      3.86 o 
 -12  -5   1      128.02      133.61     15.32 o 
 -11  -5   1      311.35      304.66     16.40 o 
 -10  -5   1     1143.35     1155.23     30.01 o 
  -9  -5   1        5.59        3.61      1.73 o 
  -8  -5   1      892.23      910.06     17.59 o 
  -7  -5   1      594.87      607.84     23.17 o 
  -6  -5   1       44.63       43.35      5.64 o 
  -5  -5   1     1390.74     1420.98     28.93 o 
  -4  -5   1     2977.46     3113.66     50.35 o 
  -3  -5   1      154.31      154.82      8.02 o 
  -2  -5   1    72848.48    79183.89    201.64 o 
  -1  -5   1      397.40      392.02      8.70 o 
   0  -5   1      453.71      475.19     28.15 o 
   1  -5   1        1.97       25.35      4.27 o 
   2  -5   1     1382.76     1203.99    251.88 o 
   3  -5   1      384.32      352.44    103.63 o 
   4  -5   1     4659.35     4456.40    944.23 o 
   5  -5   1       49.91       38.77      6.43 o 
   6  -5   1      887.54      905.68     33.81 o 
   7  -5   1       77.07       86.13     11.16 o 
   8  -5   1      385.90      438.03     20.36 o 
   9  -5   1       99.17      113.05      9.41 o 
  10  -5   1       10.40        9.79      2.37 o 
 -12  -4   1      119.11      132.84     37.01 o 
 -11  -4   1       79.08       77.72      7.40 o 
 -10  -4   1       85.11       82.08      9.39 o 
  -9  -4   1        0.62        1.17      1.98 o 
  -8  -4   1      182.52      188.31      8.55 o 
  -7  -4   1      142.96      120.00     10.37 o 
  -6  -4   1     2130.05     2077.67     71.08 o 
  -5  -4   1       32.50       42.58      5.04 o 
  -4  -4   1        1.73        3.41      1.30 o 
  -3  -4   1      166.32      153.25      6.22 o 
  -2  -4   1   109492.05   116680.70    301.27 o 
  -1  -4   1      822.28      828.44     25.23 o 
   0  -4   1    56011.49    58361.09    177.89 o 
   1  -4   1     2547.13     2314.25    453.96 o 
   2  -4   1      502.60      466.34    126.87 o 
   3  -4   1       34.70       37.03      5.18 o 
   4  -4   1     5432.50     5950.25    373.10 o 
   5  -4   1      809.70      881.17     29.48 o 
   6  -4   1      972.72      857.85     50.10 o 
   7  -4   1       81.34       97.68     11.55 o 
   8  -4   1       75.97       73.57     10.05 o 
   9  -4   1      243.30      262.68     14.65 o 
  10  -4   1       14.95       12.00      2.64 o 
  11  -4   1        6.50        6.30      2.77 o 
 -12  -3   1        0.86        3.03      2.35 o 
 -11  -3   1      339.26      352.44     21.71 o 
 -10  -3   1      152.65      160.51     10.01 o 
  -9  -3   1       62.49       61.66      5.10 o 
  -8  -3   1     1087.60     1145.06     19.73 o 
  -7  -3   1        8.49        6.04      2.35 o 
  -6  -3   1      544.35      481.26     18.76 o 
  -5  -3   1      147.89      152.83      9.34 o 
  -4  -3   1       91.14      120.72      7.22 o 
  -3  -3   1      102.24      101.47      5.83 o 
  -2  -3   1    56916.29    54264.17    324.28 o 
  -1  -3   1      280.64      277.55      5.33 o 
   0  -3   1       33.40       32.08      3.29 o 
   1  -3   1     6483.85     5695.83   1444.53 o 
   2  -3   1    70248.96    75959.48   4265.51 o 
   3  -3   1      773.32      767.59     20.88 o 
   4  -3   1      245.12      202.67     12.66 o 
   5  -3   1     1116.27     1223.42     33.82 o 
   6  -3   1      138.17      124.27     11.93 o 
   7  -3   1     1032.89     1011.45     25.44 o 
   8  -3   1       13.30       22.48      9.76 o 
   9  -3   1       36.82       42.57      7.49 o 
  10  -3   1      309.06      295.92     13.65 o 
  11  -3   1       26.19       20.18      2.47 o 
 -12  -2   1      354.55      358.04     93.92 o 
 -11  -2   1        0.07        0.97      2.38 o 
 -10  -2   1       59.47       65.49      7.26 o 
  -9  -2   1      152.45      142.85      9.86 o 
  -8  -2   1     1141.44     1169.31     18.34 o 
  -7  -2   1      640.47      677.89     24.55 o 
  -6  -2   1       22.18       32.31      4.72 o 
  -5  -2   1     2220.35     2164.90     30.79 o 
  -4  -2   1     7097.48     6742.62     85.22 o 
  -3  -2   1     1874.83     1767.77     36.84 o 
  -2  -2   1     4131.53     3614.02     89.49 o 
  -1  -2   1      204.22      186.35     16.37 o 
   0  -2   1      439.55      436.40     10.50 o 
   1  -2   1      287.85      244.55     65.53 o 
   2  -2   1    98606.04    93810.63   6770.21 o 
   3  -2   1      406.57      407.55     12.11 o 
   4  -2   1      332.76      311.66     15.96 o 
   5  -2   1      285.40      249.29     14.75 o 
   6  -2   1     1493.05     1442.38     39.70 o 
   7  -2   1     1585.14     1635.18     31.75 o 
   8  -2   1     1742.82     1708.93     56.64 o 
   9  -2   1       32.66       31.85      6.48 o 
  10  -2   1       22.83       15.94      3.18 o 
  11  -2   1       72.55       65.25      4.98 o 
 -12  -1   1       56.19       43.18      6.56 o 
 -11  -1   1       38.85       44.74     12.44 o 
 -10  -1   1      196.12      195.70     10.55 o 
  -9  -1   1       35.31       33.35      4.82 o 
  -8  -1   1      297.20      298.58      8.84 o 
  -7  -1   1       64.34       69.50      7.82 o 
  -6  -1   1      201.91      192.68     11.75 o 
  -5  -1   1     1673.32     1766.00     29.12 o 
  -4  -1   1     1899.11     1554.81     66.39 o 
  -3  -1   1     4931.16     4564.50     58.67 o 
  -2  -1   1      917.64      859.45     20.38 o 
  -1  -1   1       73.80       79.08      3.01 o 
   0  -1   1        0.30        1.60      0.69 o 
   1  -1   1       25.67       18.89      5.13 o 
   2  -1   1    52127.91    54340.41   3044.27 o 
   3  -1   1        0.62        3.20      1.18 o 
   4  -1   1     2425.70     2577.99    109.58 o 
   5  -1   1     1176.90     1065.82     39.47 o 
   6  -1   1      185.78      202.21     14.48 o 
   7  -1   1      422.39      423.94     17.94 o 
   8  -1   1      530.20      515.60     21.53 o 
   9  -1   1      129.97      121.88     10.46 o 
  10  -1   1       93.23       88.23      9.68 o 
  11  -1   1        1.67        1.76      1.38 o 
 -11   0   1       92.14      112.00      8.55 o 
 -10   0   1      358.29      354.76     13.84 o 
  -9   0   1       78.00       60.86      7.17 o 
  -8   0   1      957.47      964.94     16.79 o 
  -7   0   1      118.57      116.67      8.55 o 
  -6   0   1     2112.65     2076.01     38.97 o 
  -5   0   1       94.96      118.58      7.97 o 
  -4   0   1       30.43       33.35      3.58 o 
  -3   0   1     5288.01     4708.16     89.59 o 
  -2   0   1    11831.17    10603.36     72.90 o 
  -1   0   1        0.72        0.32      0.30 o 
   1   0   1      414.46      313.67     68.81 o 
   2   0   1     2030.99     1981.56    113.94 o 
   3   0   1     1601.21     1702.98    103.75 o 
   4   0   1       76.50       88.63      9.06 o 
   5   0   1       26.03       23.99      5.82 o 
   6   0   1        0.01       -1.31      1.33 o 
   7   0   1      403.18      417.98     47.88 o 
   8   0   1      148.01      136.90      6.93 o 
   9   0   1      365.41      313.03     16.94 o 
  10   0   1      249.12      226.14     14.17 o 
  11   0   1        3.73        2.64      1.44 o 
 -11   1   1       40.08       29.57      3.52 o 
 -10   1   1      512.58      464.89     22.32 o 
  -9   1   1       68.90       66.31      6.46 o 
  -8   1   1      403.08      358.33     14.89 o 
  -7   1   1        3.56        3.31      1.01 o 
  -6   1   1      123.32      117.16      7.92 o 
  -5   1   1     1786.72     2087.73     44.71 o 
  -4   1   1     3157.88     2966.91     36.60 o 
  -3   1   1     3091.96     2941.83     36.42 o 
  -2   1   1    11479.55    10957.47     89.89 o 
  -1   1   1       21.82       21.05      2.17 o 
   0   1   1        0.42        2.25      0.88 o 
   1   1   1       93.56       84.11      4.62 o 
   2   1   1     1598.54     1535.18     61.81 o 
   3   1   1       61.80       62.42      3.70 o 
   4   1   1        8.97       21.93      2.95 o 
   5   1   1      710.18      706.68     31.96 o 
   6   1   1       30.97       40.28      8.50 o 
   7   1   1       61.29       64.48     12.16 o 
   8   1   1     3500.34     3516.81     45.90 o 
   9   1   1      325.96      319.85     15.04 o 
  10   1   1      110.04       98.35      9.05 o 
  11   1   1       34.54       28.37      3.95 o 
  12   1   1      119.63      114.87     10.78 o 
 -11   2   1       17.78       16.47      5.11 o 
 -10   2   1      131.32      150.67      9.80 o 
  -9   2   1      289.82      281.86     14.96 o 
  -8   2   1      542.84      548.38     18.44 o 
  -7   2   1      162.99      179.82      7.19 o 
  -6   2   1      411.11      430.42     15.26 o 
  -5   2   1     1444.29     1428.03     35.37 o 
  -4   2   1    15606.51    15258.56     99.83 o 
  -3   2   1       96.83       98.50      5.30 o 
  -2   2   1     7869.52     7761.12     44.69 o 
  -1   2   1       36.11       30.07      2.08 o 
   0   2   1      280.80      259.86      9.65 o 
   1   2   1       32.02       32.38      1.75 o 
   2   2   1    11726.36    11117.38     74.55 o 
   3   2   1      377.18      382.51     22.43 o 
   4   2   1     6215.08     5959.10    338.68 o 
   5   2   1      196.47      188.48     16.20 o 
   6   2   1     1574.65     1553.12     53.40 o 
   7   2   1       65.68       89.60     14.14 o 
   8   2   1      137.67      136.73      7.61 o 
   9   2   1        0.44        2.51      2.28 o 
  10   2   1        3.99        1.90      1.79 o 
  11   2   1      153.03      142.57     13.00 o 
  12   2   1       66.30       64.86      7.56 o 
 -11   3   1       26.59       16.93      3.70 o 
 -10   3   1        1.17        2.67      1.73 o 
  -9   3   1       13.55        9.67      2.49 o 
  -8   3   1     1410.23     1393.93     44.49 o 
  -7   3   1        4.54        6.14      1.92 o 
  -6   3   1      151.09      155.81      9.16 o 
  -5   3   1       10.15        5.91      1.75 o 
  -4   3   1     2658.49     2869.14     53.78 o 
  -3   3   1        1.38        0.55      0.78 o 
  -2   3   1        0.97        4.41      0.98 o 
  -1   3   1      368.49      339.86      8.90 o 
   0   3   1       10.55       10.42      1.64 o 
   1   3   1       95.24       91.24      5.72 o 
   2   3   1    10707.68     9918.53     67.13 o 
   3   3   1     9121.54     8063.14     77.77 o 
   4   3   1     1119.22      841.96     31.58 o 
   5   3   1      762.51      754.26     32.42 o 
   6   3   1      390.75      347.75     24.77 o 
   7   3   1       85.50       88.58     13.84 o 
   8   3   1     1723.35     1753.24     29.85 o 
   9   3   1        0.08        1.26      1.85 o 
  10   3   1      553.80      555.64     19.26 o 
  11   3   1        8.62        5.76      2.87 o 
  12   3   1       13.41       11.10      2.23 o 
 -11   4   1       26.70       35.89      4.27 o 
 -10   4   1      575.72      550.42     16.82 o 
  -9   4   1        9.29        8.31      2.80 o 
  -8   4   1       21.48       38.75      5.82 o 
  -7   4   1      118.19       96.22      7.10 o 
  -6   4   1      143.94      139.39     12.19 o 
  -5   4   1     1058.35     1159.75     37.26 o 
  -4   4   1       35.44       20.04      3.25 o 
  -3   4   1       44.56       42.09      3.93 o 
  -2   4   1        1.79        6.03      1.44 o 
  -1   4   1     1608.12     1502.45     19.16 o 
   0   4   1       20.25       35.16      3.76 o 
   1   4   1      535.82      507.93      8.51 o 
   2   4   1     7158.25     7217.82     35.43 o 
   3   4   1     4451.07     4064.90     77.27 o 
   4   4   1      185.92      150.38     12.19 o 
   5   4   1      809.22      696.72     30.88 o 
   6   4   1      222.88      202.38     18.75 o 
   7   4   1      440.69      413.29     19.13 o 
   8   4   1      138.10      150.50      8.02 o 
   9   4   1        0.36       -2.01      2.01 o 
  10   4   1       14.75       16.36      3.30 o 
  11   4   1        4.85        3.98      2.04 o 
  12   4   1      312.21      349.78     39.99 o 
 -10   5   1      560.54      588.07     12.52 o 
  -9   5   1       81.73       89.76      8.15 o 
  -8   5   1       81.50       93.98      7.75 o 
  -7   5   1      117.31      118.33     10.27 o 
  -6   5   1     1086.93     1150.29     30.50 o 
  -5   5   1       27.92        8.64      3.78 o 
  -4   5   1     5832.41     5991.05    150.67 o 
  -3   5   1      183.83      178.81     10.92 o 
  -2   5   1      273.02      292.18     21.57 o 
  -1   5   1      505.89      473.10     20.70 o 
   0   5   1      246.40      207.11     22.86 o 
   1   5   1        5.94       18.08      2.60 o 
   2   5   1        4.07        7.03      0.99 o 
   3   5   1     2179.37     2019.27     60.18 o 
   4   5   1     2013.79     1779.56     42.89 o 
   5   5   1      686.36      729.23     31.66 o 
   6   5   1      241.87      212.24     19.40 o 
   7   5   1       10.36        4.75      2.40 o 
   8   5   1      660.13      671.31     15.89 o 
   9   5   1       33.94       34.05      5.20 o 
  10   5   1      709.86      731.14     22.29 o 
  11   5   1      914.50      971.77     23.36 o 
  12   5   1        0.39        5.21      2.78 o 
 -10   6   1        9.76        8.67      2.07 o 
  -9   6   1      153.84      145.97      9.75 o 
  -8   6   1       13.11        7.91      2.31 o 
  -7   6   1        1.28        0.38      2.22 o 
  -6   6   1      822.45      909.46     24.97 o 
  -5   6   1        2.97        6.24      4.19 o 
  -4   6   1       17.40       10.50      4.64 o 
  -3   6   1      797.91      658.58     43.37 o 
  -2   6   1    18845.75    18312.23   1381.25 o 
  -1   6   1       87.96       82.86     15.14 o 
   0   6   1     7495.84     3884.71     89.57 o 
   1   6   1     1134.32     1097.66     14.09 o 
   2   6   1      181.27      189.64      7.16 o 
   3   6   1       10.40        6.41      0.96 o 
   4   6   1    17287.77    17688.71     89.75 o 
   5   6   1      218.68      210.50     10.94 o 
   6   6   1      630.24      567.20     20.28 o 
   7   6   1      226.44      240.71     14.50 o 
   8   6   1      554.56      574.88     15.88 o 
   9   6   1        6.95        4.37      1.74 o 
  10   6   1      226.25      236.08     12.66 o 
  11   6   1     1082.21     1129.56     31.83 o 
  12   6   1       78.17       96.54     14.28 o 
 -10   7   1        0.32       -0.59      0.98 o 
  -9   7   1      347.21      322.01     10.46 o 
  -8   7   1       60.34       60.78      7.51 o 
  -7   7   1      438.73      466.80     18.05 o 
  -6   7   1      154.69      153.91     10.44 o 
  -5   7   1      103.57       94.50     11.54 o 
  -4   7   1      109.14       56.90     14.98 o 
  -3   7   1      545.26      278.95     32.27 o 
  -2   7   1      184.07       76.29     14.91 o 
  -1   7   1       14.48        7.60      3.31 o 
   0   7   1       13.32       12.18      3.77 o 
   1   7   1      979.41     1025.09     13.95 o 
   2   7   1      664.07      663.96     20.30 o 
   3   7   1       26.07       24.49      2.35 o 
   4   7   1     4709.78     5138.03     43.35 o 
   5   7   1      588.23      633.56     19.16 o 
   6   7   1      226.32      250.10     13.47 o 
   7   7   1      540.54      545.64     21.82 o 
   8   7   1      174.54      198.20      9.52 o 
   9   7   1        0.20        1.18      1.78 o 
  10   7   1      164.65      177.76     11.53 o 
  11   7   1        3.09        6.65      2.79 o 
  12   7   1        5.85        4.11      2.57 o 
  -9   8   1      387.24      398.13     11.68 o 
  -8   8   1        3.28        4.95      2.08 o 
  -7   8   1       20.81       31.35      5.25 o 
  -6   8   1      274.98      284.91     14.30 o 
  -5   8   1       96.57       78.86      7.34 o 
  -4   8   1      300.02      220.21     33.90 o 
  -3   8   1       40.45       14.60      5.97 o 
  -2   8   1      975.32      527.68     45.72 o 
  -1   8   1     1579.68     1056.60     60.59 o 
   0   8   1      177.39       99.48     17.02 o 
   1   8   1        0.03        1.73      1.42 o 
   2   8   1    17066.99    20183.12    613.83 o 
   3   8   1        5.89        7.62      1.39 o 
   4   8   1        5.28        2.98      1.92 o 
   5   8   1      403.92      406.72     20.20 o 
   6   8   1     1096.82     1169.36     38.10 o 
   7   8   1      126.40      144.24     14.60 o 
   8   8   1     1795.38     1850.59     32.14 o 
   9   8   1      484.51      526.34     19.04 o 
  10   8   1       49.19       59.75      6.68 o 
  11   8   1       29.17       31.09      4.60 o 
  12   8   1      768.61      780.28     39.52 o 
  -9   9   1       14.01        6.01      2.82 o 
  -8   9   1       15.01       18.34      3.10 o 
  -7   9   1      289.54      270.12     12.06 o 
  -6   9   1      374.99      380.46     16.86 o 
  -5   9   1      304.38      316.74     17.74 o 
  -4   9   1       99.20       89.92      8.18 o 
  -3   9   1       19.19        4.06      7.53 o 
  -2   9   1      959.50      734.21     57.84 o 
  -1   9   1        0.22       -3.29      6.31 o 
   0   9   1       69.00      101.12     17.96 o 
   1   9   1       32.66       69.68     13.35 o 
   2   9   1       33.88       25.07      3.76 o 
   3   9   1       24.41       27.53      2.73 o 
   4   9   1     7242.02     7947.72    216.13 o 
   5   9   1       34.58       48.75      5.52 o 
   6   9   1      166.84      202.92     16.01 o 
   7   9   1        8.19        8.24      2.30 o 
   8   9   1      233.20      203.90     11.38 o 
   9   9   1       39.34       36.90      4.92 o 
  10   9   1        4.40        3.35      1.90 o 
  11   9   1        0.97        1.94      2.59 o 
  12   9   1        7.68        4.80      2.11 o 
  -8  10   1       54.69       55.91      5.16 o 
  -7  10   1        3.37        8.46      2.34 o 
  -6  10   1       84.83      109.90      8.92 o 
  -5  10   1       33.73       31.36      4.32 o 
  -4  10   1       80.13       89.30      6.62 o 
  -3  10   1        0.76        0.89      2.09 o 
  -2  10   1      260.79      274.44     36.03 o 
  -1  10   1      344.20      404.50     40.08 o 
   0  10   1      269.40      295.17     31.16 o 
   1  10   1       21.68       32.92      9.78 o 
   2  10   1     1271.08     1217.41     33.85 o 
   3  10   1       53.10       52.15      7.83 o 
   4  10   1       72.13       87.48     16.86 o 
   5  10   1      156.29      143.80     10.53 o 
   6  10   1      175.09      172.72     14.51 o 
   7  10   1      277.65      269.47     10.38 o 
   8  10   1      178.59      183.65     10.99 o 
   9  10   1        0.23        0.42      2.59 o 
  10  10   1      130.37      130.42      8.03 o 
  11  10   1      160.58      167.08      9.45 o 
  12  10   1      267.18      247.49     13.36 o 
  -8  11   1        0.81        1.53      0.84 o 
  -7  11   1      337.66      387.83     15.57 o 
  -6  11   1      145.50      153.51      8.91 o 
  -5  11   1       21.95       15.71      4.00 o 
  -4  11   1        0.14        5.74      2.57 o 
  -3  11   1        0.11       -3.64      3.64 o 
  -2  11   1      414.94      477.35     31.27 o 
  -1  11   1       36.94       55.54     15.60 o 
   0  11   1       55.72       68.65     15.66 o 
   1  11   1      275.67      339.65     29.58 o 
   2  11   1      975.72     1005.08     34.55 o 
   3  11   1      324.10      316.71     18.23 o 
   4  11   1        0.62        3.56      3.31 o 
   5  11   1       88.64       77.16     17.10 o 
   6  11   1      674.62      725.69     25.07 o 
   7  11   1       32.15       26.96      3.69 o 
   8  11   1     2391.14     2255.47     38.52 o 
   9  11   1      121.12      124.80      8.91 o 
  10  11   1      247.87      219.36      9.87 o 
  11  11   1        0.05        0.97      1.49 o 
  12  11   1       10.13       14.70      3.78 o 
  -7  12   1       56.74       61.71      4.49 o 
  -6  12   1       10.39       14.41      2.79 o 
  -5  12   1      249.04      237.20     12.40 o 
  -4  12   1      191.80      211.61     11.06 o 
  -3  12   1        1.43        0.33      1.81 o 
  -2  12   1      542.40      569.59     18.41 o 
  -1  12   1        2.09        2.74      1.79 o 
   0  12   1      421.55      528.95     41.73 o 
   1  12   1        0.33        7.42      5.53 o 
   2  12   1       21.32       31.80      6.65 o 
   3  12   1       40.60       38.53      6.51 o 
   4  12   1      204.24      200.85     27.20 o 
   5  12   1      519.57      483.02     20.67 o 
   6  12   1      851.23      901.98     26.60 o 
   7  12   1        3.98        0.92      2.81 o 
   8  12   1       74.89       98.20      7.34 o 
   9  12   1        2.70       -1.03      1.53 o 
  10  12   1      439.85      460.49     13.54 o 
  11  12   1       26.20       24.79      2.55 o 
  -7  13   1       26.78       23.42      4.76 o 
  -6  13   1       22.06       16.44      3.82 o 
  -5  13   1       33.09       28.40      4.30 o 
  -4  13   1        2.65        2.18      1.85 o 
  -3  13   1       79.96       84.31     13.55 o 
  -2  13   1      503.10      522.47     22.24 o 
  -1  13   1       46.80       44.89      6.25 o 
   0  13   1        0.04       -2.85      2.85 o 
   1  13   1        0.90        2.08      2.04 o 
   2  13   1      431.92      427.02     17.56 o 
   3  13   1       46.00       36.20      4.80 o 
   4  13   1       67.18       67.87      5.84 o 
   5  13   1      387.98      404.19     14.46 o 
   6  13   1       41.92       32.14      5.10 o 
   7  13   1      539.02      514.83     22.59 o 
   8  13   1      331.11      320.64     17.83 o 
   9  13   1       98.97       94.09      7.44 o 
  10  13   1       93.79       69.03      5.09 o 
  11  13   1      131.47      109.52      7.36 o 
  -6  14   1      263.29      257.78     10.19 o 
  -5  14   1       64.03       65.16      6.54 o 
  -4  14   1        8.99       11.96      4.58 o 
  -3  14   1        3.24       17.56     26.36 o 
  -2  14   1      315.71      301.73     14.91 o 
  -1  14   1        3.60        9.33      2.46 o 
   0  14   1      419.11      416.16     15.80 o 
   1  14   1      196.03      218.92     10.31 o 
   2  14   1      499.31      487.42     15.53 o 
   3  14   1       62.48       49.22      5.32 o 
   4  14   1      335.11      319.93     12.24 o 
   5  14   1       51.06       52.74      5.98 o 
   6  14   1      659.56      685.70     23.39 o 
   7  14   1      136.39      149.86     12.06 o 
   8  14   1      225.48      206.65     13.84 o 
   9  14   1       14.99       22.83      4.62 o 
  10  14   1      308.47      275.26     11.76 o 
  11  14   1        0.15        0.58      1.56 o 
  -6  15   1       13.80       25.71      4.26 o 
  -5  15   1      161.77      188.14      9.41 o 
  -4  15   1      330.52      305.60     13.97 o 
  -3  15   1        1.42        1.10      1.56 o 
  -2  15   1       11.10        8.50      1.74 o 
  -1  15   1      193.30      181.75     10.30 o 
   0  15   1        0.03        4.20      1.58 o 
   1  15   1      167.22      167.12     11.10 o 
   2  15   1      151.20      180.53     13.94 o 
   3  15   1        4.69        8.86      2.47 o 
   4  15   1      111.45       92.74      7.97 o 
   5  15   1       68.05       69.98      7.73 o 
   6  15   1      108.82      123.22      9.50 o 
   7  15   1       66.97       57.03      7.27 o 
   8  15   1       51.87       53.51      6.62 o 
   9  15   1       22.22       19.65      4.08 o 
  10  15   1      276.53      300.26     10.88 o 
  11  15   1       21.28       27.15      5.00 o 
  -5  16   1       22.97       28.90      3.50 o 
  -4  16   1      161.12      172.33      7.64 o 
  -3  16   1        0.25        1.66      1.46 o 
  -2  16   1      918.67      873.47     21.94 o 
  -1  16   1       72.23       79.60      7.21 o 
   0  16   1     1499.20     1493.01     32.27 o 
   1  16   1       58.47       56.58      7.67 o 
   2  16   1        1.70        1.81      2.17 o 
   3  16   1       58.96       57.69      7.97 o 
   4  16   1       33.31       37.57      4.83 o 
   5  16   1      297.46      284.63     13.80 o 
   6  16   1      122.11      113.69      9.75 o 
   7  16   1       20.39       18.84      3.65 o 
   8  16   1        0.58       -2.44      2.84 o 
   9  16   1        0.26        2.25      2.14 o 
  10  16   1       13.31       20.28      3.16 o 
  -4  17   1       51.59       38.32      6.10 o 
  -3  17   1      241.05      231.91     14.66 o 
  -2  17   1       17.55       19.89      4.14 o 
  -1  17   1      737.28      714.82     19.48 o 
   0  17   1      204.33      198.63     12.96 o 
   1  17   1      730.92      668.53     32.50 o 
   2  17   1        3.95       -2.40      2.40 o 
   3  17   1       82.95       75.19      8.68 o 
   4  17   1      136.99      110.09     10.81 o 
   5  17   1        1.42       -0.74      2.40 o 
   6  17   1       12.35       19.76      3.41 o 
   7  17   1        0.41       -1.45      1.98 o 
   8  17   1       90.69       94.50      9.07 o 
   9  17   1       77.19       97.38      7.54 o 
  10  17   1       51.09       45.54      6.33 o 
  -3  18   1       98.84       93.56      6.34 o 
  -2  18   1        6.59        3.96      1.44 o 
  -1  18   1       41.37       37.94      3.91 o 
   0  18   1     1908.09     1929.11     56.19 o 
   1  18   1       20.86       28.02      6.31 o 
   2  18   1      447.70      464.80     25.91 o 
   3  18   1       86.53       80.44      6.88 o 
   4  18   1      379.92      358.48     18.15 o 
   5  18   1        6.14        7.20      2.93 o 
   6  18   1        6.67        2.60      2.58 o 
   7  18   1        1.95        4.81      2.14 o 
   8  18   1       27.57       24.77      3.97 o 
   9  18   1       53.68       55.12      4.72 o 
  -2  19   1       12.58       21.40      4.54 o 
  -1  19   1      745.27      733.53     19.96 o 
   0  19   1        1.20        0.88      2.50 o 
   1  19   1      519.40      545.89     30.29 o 
   2  19   1      220.26      195.16     13.94 o 
   3  19   1      212.18      195.81     10.87 o 
   4  19   1      113.54      113.25      9.40 o 
   5  19   1       58.34       55.70      5.82 o 
   6  19   1       84.42       96.84      8.42 o 
   7  19   1       40.55       40.56      5.08 o 
   8  19   1       42.79       31.10      3.14 o 
   0  20   1      471.30      431.09     17.85 o 
   1  20   1        0.22       10.93      2.04 o 
   2  20   1       15.16       11.57      2.64 o 
   3  20   1       33.36       32.90      6.18 o 
   4  20   1      382.05      373.67     19.32 o 
   5  20   1        3.86        6.01      1.57 o 
   6  20   1      245.11      235.48     11.08 o 
   7  20   1        1.47        1.06      0.81 o 
   2  21   1      409.62      401.36     17.37 o 
   3  21   1      243.94      234.21      9.89 o 
   4  21   1        6.68        4.48      1.61 o 
   5  21   1      179.91      201.35     10.97 o 
   6  21   1       71.87       64.67      5.48 o 
  -6 -20   2      211.44      213.42      8.95 o 
  -5 -20   2        3.48        3.77      1.07 o 
  -4 -20   2       10.33       11.02      2.31 o 
  -3 -20   2        1.94        1.94      0.90 o 
  -2 -20   2      229.16      209.24     17.27 o 
  -1 -20   2        4.49        1.53      2.09 o 
   0 -20   2       30.64       28.99      5.57 o 
  -8 -19   2        0.79        1.59      1.92 o 
  -7 -19   2       11.65       19.02      2.99 o 
  -6 -19   2        8.35        5.63      3.94 o 
  -5 -19   2       10.36        5.48      1.67 o 
  -4 -19   2      294.36      268.17     13.69 o 
  -3 -19   2       13.09       11.80      2.46 o 
  -2 -19   2       11.81       13.24      2.62 o 
  -1 -19   2      226.83      212.16     12.66 o 
   0 -19   2        1.98        0.88      1.80 o 
   1 -19   2        1.94       -0.60      1.83 o 
  -9 -18   2        1.24        1.09      1.47 o 
  -8 -18   2      683.75      637.91     33.08 o 
  -7 -18   2      114.15      127.08      6.68 o 
  -6 -18   2      128.24      134.36      7.98 o 
  -5 -18   2       11.68        8.03      2.98 o 
  -4 -18   2        8.22        4.15      2.23 o 
  -3 -18   2      221.68      214.07     11.93 o 
  -2 -18   2       79.01       80.73      8.33 o 
  -1 -18   2       11.82       10.10      3.04 o 
   0 -18   2       97.00       94.82      8.92 o 
   1 -18   2        8.37       12.32      3.02 o 
   2 -18   2        6.85        5.81      2.19 o 
  -9 -17   2       93.94      108.43     10.46 o 
  -8 -17   2      236.80      218.07      9.22 o 
  -7 -17   2        3.71        6.39      2.09 o 
  -6 -17   2       35.78       31.85      4.69 o 
  -5 -17   2        2.06        2.39      1.64 o 
  -4 -17   2       85.19       86.59      8.32 o 
  -3 -17   2        5.04        5.29      2.21 o 
  -2 -17   2       71.25       72.26     10.22 o 
  -1 -17   2      275.45      313.63     20.71 o 
   0 -17   2        0.68        1.54      1.96 o 
   1 -17   2        3.97        0.46      1.40 o 
   2 -17   2      343.49      356.17     17.55 o 
   3 -17   2       72.16       69.02      4.98 o 
 -10 -16   2      195.66      194.18     14.10 o 
  -9 -16   2      228.98      251.07     12.66 o 
  -8 -16   2      839.87      826.41     20.53 o 
  -7 -16   2       97.34      115.05      9.56 o 
  -6 -16   2      418.33      418.46     18.87 o 
  -5 -16   2        5.11       11.82      3.06 o 
  -4 -16   2       69.54       79.39      7.06 o 
  -3 -16   2      162.13      153.66     16.09 o 
  -2 -16   2      971.88      982.05     40.07 o 
  -1 -16   2        7.60       13.58      3.18 o 
   0 -16   2      146.33      157.29      8.53 o 
   1 -16   2       13.03       15.59      3.35 o 
   2 -16   2      180.43      195.25     11.54 o 
   3 -16   2      115.84      107.13      7.59 o 
   4 -16   2      143.96      130.59      8.34 o 
 -10 -15   2      290.22      305.31     12.75 o 
  -9 -15   2       37.51       28.44      4.09 o 
  -8 -15   2        0.38       -1.48      1.48 o 
  -7 -15   2      208.92      207.83     13.64 o 
  -6 -15   2      542.56      576.25     23.35 o 
  -5 -15   2       11.44        6.60      2.47 o 
  -4 -15   2       22.91       26.77      5.34 o 
  -3 -15   2       62.46       69.17     11.00 o 
  -2 -15   2      119.33      110.32     10.96 o 
  -1 -15   2      211.93      237.34     12.97 o 
   0 -15   2      128.22      132.35      7.71 o 
   1 -15   2      134.80      126.66      8.97 o 
   2 -15   2       13.21       17.28      3.53 o 
   3 -15   2        2.77       -0.43      1.50 o 
   4 -15   2       20.48       19.46      2.98 o 
   5 -15   2        2.62        5.49      1.56 o 
 -11 -14   2       39.14       30.67      3.96 o 
 -10 -14   2      285.26      267.21     10.91 o 
  -9 -14   2        0.05       -1.34      1.34 o 
  -8 -14   2      295.74      280.95     16.09 o 
  -7 -14   2       17.28       18.38      4.30 o 
  -6 -14   2     1227.18     1212.74     35.01 o 
  -5 -14   2      252.44      256.48     13.93 o 
  -4 -14   2     1621.82     1602.75     42.21 o 
  -3 -14   2       56.72       68.11      8.48 o 
  -2 -14   2      480.45      472.88     26.65 o 
  -1 -14   2       95.77      109.93     10.75 o 
   0 -14   2      953.08      948.96     23.28 o 
   1 -14   2      764.26      779.73     23.28 o 
   2 -14   2      477.75      533.88     22.55 o 
   3 -14   2       17.69       16.32      4.09 o 
   4 -14   2        4.96        4.80      1.75 o 
   5 -14   2      146.54      142.58      9.08 o 
   6 -14   2       28.11       27.21      3.48 o 
 -11 -13   2       13.97        9.22      1.92 o 
 -10 -13   2      351.37      340.69     16.01 o 
  -9 -13   2       10.78        8.35      2.22 o 
  -8 -13   2        2.45        0.72      2.12 o 
  -7 -13   2      163.60      158.20     12.74 o 
  -6 -13   2      641.21      660.32     26.01 o 
  -5 -13   2      291.89      278.46     13.49 o 
  -4 -13   2      342.74      334.51     17.04 o 
  -3 -13   2       70.05       64.84      6.35 o 
  -2 -13   2      149.26      135.48      8.90 o 
  -1 -13   2        2.80        4.14      2.49 o 
   0 -13   2       17.95       16.49      2.84 o 
   1 -13   2        4.30        4.00      2.56 o 
   2 -13   2      405.62      410.44     23.68 o 
   3 -13   2      295.05      296.95     20.62 o 
   4 -13   2      138.33      147.31     11.46 o 
   5 -13   2        0.24        0.52      2.33 o 
   6 -13   2        7.10        5.72      1.67 o 
 -11 -12   2      201.91      194.60     11.68 o 
 -10 -12   2      118.06      100.05      7.21 o 
  -9 -12   2      144.35      135.67      9.33 o 
  -8 -12   2      964.46      912.15     31.55 o 
  -7 -12   2        4.82        0.31      2.38 o 
  -6 -12   2     2173.91     2196.27     51.54 o 
  -5 -12   2      105.30      104.23      8.13 o 
  -4 -12   2     1345.61     1244.19     46.85 o 
  -3 -12   2      147.99      139.88     23.17 o 
  -2 -12   2       63.78       62.29      9.20 o 
  -1 -12   2        6.93       13.33      6.17 o 
   0 -12   2      974.60     1087.75     39.87 o 
   1 -12   2      244.72      232.79     12.39 o 
   2 -12   2      575.61      580.51     27.66 o 
   3 -12   2      840.85      934.97     36.71 o 
   4 -12   2       87.60      116.05     13.11 o 
   5 -12   2       17.65       18.39      5.16 o 
   6 -12   2       70.20       84.02      7.45 o 
   7 -12   2       27.98       32.19      6.12 o 
 -11 -11   2       54.32       47.81      4.89 o 
 -10 -11   2       17.58       18.55      3.04 o 
  -9 -11   2      163.38      185.89      9.90 o 
  -8 -11   2        5.70       16.16      4.67 o 
  -7 -11   2      168.98      146.21     12.00 o 
  -6 -11   2      879.23      927.59     26.62 o 
  -5 -11   2      242.52      220.54     26.47 o 
  -4 -11   2     1104.43     1000.99     65.84 o 
  -3 -11   2      247.58      266.63     31.75 o 
  -2 -11   2        0.39       40.64     19.50 o 
  -1 -11   2      161.90      162.27     19.33 o 
   0 -11   2       23.03       17.34      6.92 o 
   1 -11   2       88.10      114.49     18.82 o 
   2 -11   2        9.17       12.35      5.11 o 
   3 -11   2      476.97      526.44     26.61 o 
   4 -11   2       51.11       39.07      8.61 o 
   5 -11   2        3.05        2.53      1.71 o 
   6 -11   2      132.32      122.57     10.06 o 
   7 -11   2      255.74      281.12     12.70 o 
   8 -11   2       62.70       56.92      4.85 o 
 -12 -10   2       87.82       89.62     12.52 o 
 -11 -10   2        2.34        2.73      1.85 o 
 -10 -10   2      470.07      476.49     17.46 o 
  -9 -10   2        3.35        6.01      1.76 o 
  -8 -10   2      963.18      903.71     32.59 o 
  -7 -10   2      291.50      263.33     13.35 o 
  -6 -10   2     2270.11     2395.98     48.69 o 
  -5 -10   2      311.02      285.17     35.24 o 
  -4 -10   2     2833.32     2909.74    223.33 o 
  -3 -10   2      507.21      494.31     32.56 o 
  -2 -10   2     2615.33     2657.54     56.62 o 
  -1 -10   2      537.55      556.97     34.83 o 
   0 -10   2      174.27      193.39     22.45 o 
   1 -10   2        1.17       -1.97      3.08 o 
   2 -10   2      268.01      305.85     31.23 o 
   3 -10   2       16.43       20.04      4.18 o 
   4 -10   2      479.29      456.48     20.70 o 
   5 -10   2        3.04        1.46      2.40 o 
   6 -10   2       70.24       90.86      7.82 o 
   7 -10   2        9.08       19.51      3.28 o 
   8 -10   2      367.65      373.00     15.97 o 
 -12  -9   2      114.84      112.48      8.98 o 
 -11  -9   2       62.29       57.89      4.89 o 
 -10  -9   2      179.62      174.14     11.29 o 
  -9  -9   2       14.03        9.89      2.80 o 
  -8  -9   2     1486.91     1428.33     39.97 o 
  -7  -9   2     1077.17     1153.12     39.12 o 
  -6  -9   2     1580.60     1588.80     46.64 o 
  -5  -9   2       16.33       22.00      4.52 o 
  -4  -9   2    11157.25    11214.14    981.20 o 
  -3  -9   2      205.76      227.82     14.19 o 
  -2  -9   2     3031.92     3210.71     40.05 o 
  -1  -9   2      706.58      753.69     38.31 o 
   0  -9   2      257.99      301.02     26.18 o 
   1  -9   2        1.19       11.27      6.48 o 
   2  -9   2      137.94      117.95     19.42 o 
   3  -9   2      307.76      340.58     33.86 o 
   4  -9   2        0.77        3.42      3.39 o 
   5  -9   2       18.47       15.22      4.10 o 
   6  -9   2      269.11      308.67     17.56 o 
   7  -9   2      907.51      954.02     24.08 o 
   8  -9   2      222.27      191.18     10.29 o 
   9  -9   2       37.11       64.22      7.02 o 
 -12  -8   2       11.65       12.34      3.20 o 
 -11  -8   2        2.03        1.14      1.45 o 
 -10  -8   2       48.01       49.57      6.24 o 
  -9  -8   2      312.30      311.39     13.37 o 
  -8  -8   2      499.15      505.36     18.36 o 
  -7  -8   2      367.65      373.71     15.43 o 
  -6  -8   2      340.79      394.19     23.10 o 
  -5  -8   2       30.72       26.49      4.71 o 
  -4  -8   2    10221.79    10354.95    219.02 o 
  -3  -8   2      281.30      271.80     25.87 o 
  -2  -8   2     1145.86     1142.08     22.96 o 
  -1  -8   2      123.10      175.73      9.34 o 
   0  -8   2     1021.58     1231.47     43.55 o 
   1  -8   2      861.89     1009.42     50.71 o 
   2  -8   2     3084.83     3549.54    102.20 o 
   3  -8   2      502.57      673.63     46.32 o 
   4  -8   2      991.96     1018.46     29.86 o 
   5  -8   2       40.35       38.90      6.04 o 
   6  -8   2      327.44      338.34     18.47 o 
   7  -8   2      149.74      172.31     10.80 o 
   8  -8   2      116.26      111.11      8.94 o 
   9  -8   2        5.48        8.37      2.04 o 
 -12  -7   2      189.84      215.22     17.52 o 
 -11  -7   2       65.34       76.92      7.94 o 
 -10  -7   2       28.29       26.30      4.51 o 
  -9  -7   2      252.02      255.25     11.97 o 
  -8  -7   2      453.38      468.30     13.50 o 
  -7  -7   2      281.30      294.77     21.33 o 
  -6  -7   2      249.89      282.70     19.29 o 
  -5  -7   2        0.12       -0.59      1.47 o 
  -4  -7   2     1105.41     1132.50     33.18 o 
  -3  -7   2      132.87      118.67      8.14 o 
  -2  -7   2     1706.46     1730.96     26.72 o 
  -1  -7   2       57.44       61.77      5.20 o 
   0  -7   2      138.17      169.60     10.05 o 
   1  -7   2      390.57      407.60     29.42 o 
   2  -7   2      482.48      626.22     59.50 o 
   3  -7   2      660.82      763.12     48.45 o 
   4  -7   2      790.07      973.96     57.08 o 
   5  -7   2      714.60      737.94     25.50 o 
   6  -7   2       21.79       27.52      5.32 o 
   7  -7   2        0.37        1.22      2.25 o 
   8  -7   2      157.19      155.38     11.29 o 
   9  -7   2       66.75       79.10      7.93 o 
 -12  -6   2      811.79      989.60     98.77 o 
 -11  -6   2      308.03      341.18     17.07 o 
 -10  -6   2      265.04      281.22     14.75 o 
  -9  -6   2      178.60      179.56     12.11 o 
  -8  -6   2     1311.91     1272.94     22.75 o 
  -7  -6   2        8.12        8.19      3.63 o 
  -6  -6   2      185.96      175.16     14.95 o 
  -5  -6   2      550.57      591.53     24.93 o 
  -4  -6   2      765.89      732.27     21.00 o 
  -3  -6   2       31.36       34.68      3.10 o 
  -2  -6   2      108.60       98.03      3.79 o 
  -1  -6   2     8687.93     9235.39     61.12 o 
   0  -6   2        2.89        4.95      2.66 o 
   1  -6   2      724.46      814.48     83.73 o 
   2  -6   2      319.02      323.77     15.15 o 
   3  -6   2     2612.80     2870.06    116.98 o 
   4  -6   2     4087.52     4413.84    228.82 o 
   5  -6   2     1426.54     1598.13     71.22 o 
   6  -6   2     1068.94     1122.73     32.74 o 
   7  -6   2        0.25       -0.08      2.63 o 
   8  -6   2       34.09       36.92      5.97 o 
   9  -6   2        2.27        4.71      1.82 o 
  10  -6   2       66.45       57.67      4.36 o 
 -12  -5   2      798.29     1199.86     58.22 o 
 -11  -5   2      188.57      196.76     16.37 o 
 -10  -5   2      803.20      869.60     26.02 o 
  -9  -5   2       16.50       14.97      2.83 o 
  -8  -5   2        9.89       14.36      2.33 o 
  -7  -5   2       44.15       35.61      7.64 o 
  -6  -5   2      506.28      472.02     24.57 o 
  -5  -5   2      726.87      781.68     28.33 o 
  -4  -5   2     1162.11     1238.10     26.19 o 
  -3  -5   2     1408.37     1438.70     81.76 o 
  -2  -5   2     7323.65     7495.81     98.55 o 
  -1  -5   2       62.13      131.29     46.55 o 
   0  -5   2     1241.49     1357.15    123.13 o 
   1  -5   2       78.54      111.29     14.54 o 
   2  -5   2     4051.54     4269.95    149.88 o 
   3  -5   2      924.71      935.04     27.54 o 
   4  -5   2    10128.28    10653.82    359.95 o 
   5  -5   2      266.61      314.00     20.31 o 
   6  -5   2      890.30      988.63     35.38 o 
   7  -5   2      540.74      573.47     28.38 o 
   8  -5   2        1.07        2.09      2.43 o 
   9  -5   2      176.49      179.26     11.65 o 
  10  -5   2        1.98        0.93      0.89 o 
 -12  -4   2      384.22      557.96     40.98 o 
 -11  -4   2        8.34        7.47      6.62 o 
 -10  -4   2        0.27       -1.38      2.76 o 
  -9  -4   2       36.89       40.73      4.74 o 
  -8  -4   2       62.86       57.89      4.77 o 
  -7  -4   2      246.27      274.34     20.51 o 
  -6  -4   2       80.48       89.25      8.12 o 
  -5  -4   2       25.80       33.82      4.49 o 
  -4  -4   2     1432.83     1367.76     33.16 o 
  -3  -4   2      129.12      134.91      7.39 o 
  -2  -4   2    10869.85    10755.62    420.88 o 
  -1  -4   2       10.84       32.47     14.98 o 
   0  -4   2    13558.55    12945.53     87.90 o 
   1  -4   2     9838.91     9575.96   1289.33 o 
   2  -4   2       12.04       11.54      2.95 o 
   3  -4   2      146.22      138.52      8.64 o 
   4  -4   2     6424.77     6891.21     78.21 o 
   5  -4   2       51.77       38.42      5.37 o 
   6  -4   2     1469.74     1508.63     63.65 o 
   7  -4   2     1200.90     1127.06     60.55 o 
   8  -4   2      394.16      406.34     23.73 o 
   9  -4   2       17.36       14.83      3.94 o 
  10  -4   2       82.07       85.70      6.86 o 
 -12  -3   2       76.20       91.95     22.86 o 
 -11  -3   2      101.16      109.37      8.88 o 
 -10  -3   2      188.88      188.69     14.00 o 
  -9  -3   2      194.78      197.22     10.51 o 
  -8  -3   2        0.02        2.50      1.41 o 
  -7  -3   2      407.46      420.17     19.37 o 
  -6  -3   2      119.84      119.66      9.41 o 
  -5  -3   2        1.21        5.20      2.27 o 
  -4  -3   2       10.36       18.53      2.92 o 
  -3  -3   2     1005.05      977.06     42.02 o 
  -2  -3   2     1204.76     1391.97     46.60 o 
  -1  -3   2        3.34       10.26      2.20 o 
   0  -3   2       12.82       14.14      2.83 o 
   1  -3   2     4287.90     4071.93    532.43 o 
   2  -3   2    12313.17    12867.45    109.95 o 
   3  -3   2      167.41      146.79     10.57 o 
   4  -3   2      765.28      797.12     25.34 o 
   5  -3   2      348.59      383.67     16.77 o 
   6  -3   2      988.83      963.18     33.76 o 
   7  -3   2       69.15       54.76      5.94 o 
   8  -3   2       29.06       43.41      7.82 o 
   9  -3   2      428.88      452.01     23.67 o 
  10  -3   2      150.27      151.06      9.75 o 
  11  -3   2       20.81       26.90      2.79 o 
 -12  -2   2        0.37       -1.23      7.07 o 
 -11  -2   2        8.06        4.76      1.87 o 
 -10  -2   2       65.10       74.72     10.61 o 
  -9  -2   2       13.46       15.09      3.10 o 
  -8  -2   2      335.32      347.18     11.83 o 
  -7  -2   2       49.83       56.58      7.06 o 
  -6  -2   2     4017.89     4278.69     56.42 o 
  -5  -2   2       33.88       30.57      4.18 o 
  -4  -2   2        0.02        0.67      0.91 o 
  -3  -2   2      744.85      759.66     15.86 o 
  -2  -2   2     1007.03      828.63     32.60 o 
  -1  -2   2      643.80      649.30     45.06 o 
   1  -2   2      733.95      683.29     14.72 o 
   2  -2   2    15548.77    15004.16    392.86 o 
   3  -2   2      205.50      240.69     11.63 o 
   4  -2   2      579.18      513.10     20.49 o 
   5  -2   2       94.72      102.38      9.76 o 
   6  -2   2      179.30      205.35     15.30 o 
   7  -2   2      275.54      292.94     12.31 o 
   8  -2   2      716.05      705.12     30.78 o 
   9  -2   2       88.36       79.65     10.13 o 
  10  -2   2      187.09      185.45     11.35 o 
  11  -2   2        1.78        0.64      0.94 o 
 -12  -1   2       24.64       20.68      4.40 o 
 -11  -1   2      116.08      101.25      8.98 o 
 -10  -1   2      391.64      380.66     18.48 o 
  -9  -1   2       11.26        8.92      2.04 o 
  -8  -1   2     1211.87     1163.81     19.22 o 
  -7  -1   2      132.80      120.19     10.31 o 
  -6  -1   2     3323.87     3540.92     39.08 o 
  -5  -1   2      833.17      884.87     30.49 o 
  -4  -1   2      378.70      349.03     12.29 o 
  -3  -1   2      237.66      241.83      8.74 o 
  -2  -1   2    12760.82    12082.59    190.54 o 
  -1  -1   2      104.09       85.39      3.48 o 
   0  -1   2        6.85        6.62      1.44 o 
   1  -1   2        0.36        5.55      2.27 o 
   2  -1   2     2474.26     2579.50     30.20 o 
   3  -1   2      403.89      343.72     13.03 o 
   4  -1   2      669.83      711.03     29.29 o 
   5  -1   2        1.77        0.76      1.44 o 
   6  -1   2      946.08      952.13     41.63 o 
   7  -1   2      321.95      289.59     14.52 o 
   8  -1   2       51.06       43.53      6.34 o 
   9  -1   2        5.68        0.62      1.53 o 
  10  -1   2       86.89       95.92      9.55 o 
  11  -1   2       20.01       17.82      2.74 o 
 -11   0   2      130.41      157.87     19.49 o 
 -10   0   2      526.79      466.51     15.72 o 
  -9   0   2       36.98       33.69      5.08 o 
  -8   0   2      387.94      377.04     11.06 o 
  -7   0   2      222.16      231.66     12.14 o 
  -6   0   2       68.72       57.86      5.85 o 
  -5   0   2     1070.72     1068.65     19.35 o 
  -4   0   2      109.95      107.41      6.76 o 
  -3   0   2      220.66      225.94      8.26 o 
  -2   0   2    13977.09    13122.64    296.99 o 
  -1   0   2      267.48      262.08      7.57 o 
   0   0   2     3311.76     3403.93     28.69 o 
   1   0   2       58.96       54.80      2.34 o 
   2   0   2      489.66      368.76     10.63 o 
   3   0   2        8.70        5.30      1.90 o 
   4   0   2     1825.04     1297.49    358.61 o 
   5   0   2     2073.89     2018.10     56.17 o 
   6   0   2       95.45       84.12      9.08 o 
   7   0   2        4.75        5.11      2.86 o 
   8   0   2       63.47       56.74      5.65 o 
   9   0   2      101.50      106.02     10.08 o 
  10   0   2      564.67      560.63     21.90 o 
  11   0   2      138.16      144.81      8.03 o 
 -11   1   2       60.98       58.75     10.60 o 
 -10   1   2      158.20      144.32      9.55 o 
  -9   1   2       71.57       62.76      6.22 o 
  -8   1   2       32.01       30.96      3.60 o 
  -7   1   2      331.76      344.67     10.94 o 
  -6   1   2     2891.77     2828.44     45.22 o 
  -5   1   2      152.58      174.53      8.01 o 
  -4   1   2     4762.77     4822.32     66.25 o 
  -3   1   2     5867.38     5642.48     99.90 o 
  -2   1   2       17.40        6.64      1.12 o 
  -1   1   2        8.07        7.31      1.17 o 
   0   1   2        0.67        0.94      0.49 o 
   1   1   2        0.12        2.91      1.15 o 
   2   1   2    10407.97     9466.87     82.29 o 
   3   1   2     1682.15     1085.39    315.86 o 
   4   1   2       64.69       67.64     15.27 o 
   5   1   2      156.06      187.41     16.82 o 
   6   1   2      571.29      481.06     30.12 o 
   7   1   2       16.74       11.45      3.62 o 
   8   1   2       21.60       24.58      3.25 o 
   9   1   2     1007.52      990.92     26.65 o 
  10   1   2      412.15      392.87     19.11 o 
  11   1   2      237.14      230.11     11.20 o 
  12   1   2      275.97      298.03     16.43 o 
 -11   2   2       41.78       34.89      5.20 o 
 -10   2   2      189.09      198.52      9.37 o 
  -9   2   2        0.41        4.32      2.07 o 
  -8   2   2      691.46      716.31     21.27 o 
  -7   2   2       33.14       34.15      3.41 o 
  -6   2   2      274.62      292.58     15.34 o 
  -5   2   2      241.65      238.63      8.68 o 
  -4   2   2      397.21      408.05     12.27 o 
  -3   2   2     1277.80     1237.42     19.57 o 
  -2   2   2    28219.34    27473.52    135.94 o 
  -1   2   2        0.25        0.64      0.54 o 
   0   2   2     8090.31     7875.67     90.94 o 
   1   2   2       10.57       11.10      0.87 o 
   2   2   2    11053.37     9479.66     72.87 o 
   3   2   2      680.00      652.47     23.07 o 
   4   2   2      265.43      217.31     15.42 o 
   5   2   2      568.08      524.97     27.42 o 
   6   2   2      347.81      323.74     24.26 o 
   7   2   2       26.08       21.91      7.37 o 
   8   2   2      947.79      916.36     22.96 o 
   9   2   2     1383.76     1392.88     31.74 o 
  10   2   2      175.01      180.14     11.68 o 
  11   2   2       64.65       64.04      6.28 o 
  12   2   2      230.37      210.52     10.05 o 
 -11   3   2       97.80       93.57      7.89 o 
 -10   3   2       92.56       83.94      6.70 o 
  -9   3   2      107.92      100.24      7.66 o 
  -8   3   2     1185.97     1193.58     27.94 o 
  -7   3   2      161.62      146.36      7.61 o 
  -6   3   2      167.67      197.03     11.86 o 
  -5   3   2     1021.50     1143.65     31.26 o 
  -4   3   2     1813.86     1977.61     22.52 o 
  -3   3   2     2294.40     2318.37     26.60 o 
  -2   3   2     2300.79     2229.60     18.75 o 
  -1   3   2      377.08      346.64      6.54 o 
   0   3   2        2.13        2.68      1.79 o 
   1   3   2      137.31      125.54      5.56 o 
   2   3   2       49.37       33.04      1.77 o 
   3   3   2     1255.13     1158.93     29.86 o 
   4   3   2      651.27      594.13     25.10 o 
   5   3   2        0.01        0.73      1.46 o 
   6   3   2        0.04        0.01      2.17 o 
   7   3   2       32.06       25.30      7.36 o 
   8   3   2        4.66        5.14      1.89 o 
   9   3   2        5.39        5.85      2.62 o 
  10   3   2      306.34      305.36     14.27 o 
  11   3   2        8.41        8.76      2.75 o 
  12   3   2       62.82       57.07      5.64 o 
 -11   4   2       35.13       30.83      4.88 o 
 -10   4   2       23.77       22.70      4.05 o 
  -9   4   2      294.24      272.56     12.28 o 
  -8   4   2       59.27       66.62      7.56 o 
  -7   4   2        6.75       11.59      2.68 o 
  -6   4   2       60.97       58.02      9.36 o 
  -5   4   2       18.32       30.75      4.34 o 
  -4   4   2     4615.94     4628.11     38.94 o 
  -3   4   2      625.88      775.64     22.42 o 
  -2   4   2       24.13       24.41      2.25 o 
  -1   4   2       25.53       19.75      2.80 o 
   0   4   2    19691.86    21550.94   1042.47 o 
   1   4   2      150.32      131.40      4.25 o 
   2   4   2    30128.49    31996.89   1364.71 o 
   3   4   2      156.98      153.54     10.70 o 
   4   4   2      107.52      130.11     11.61 o 
   5   4   2     1000.82     1008.60     37.23 o 
   6   4   2     4308.99     4331.43     87.81 o 
   7   4   2      200.15      188.06     20.02 o 
   8   4   2        1.17        0.46      0.94 o 
   9   4   2      863.80      925.83     32.01 o 
  10   4   2      434.89      441.73     17.35 o 
  11   4   2      175.73      185.27     11.24 o 
  12   4   2        7.29        5.81      2.64 o 
 -10   5   2       93.87       83.43      5.11 o 
  -9   5   2       14.14       17.25      3.73 o 
  -8   5   2        0.52        1.60      1.77 o 
  -7   5   2      155.68      145.90      8.86 o 
  -6   5   2       83.07       88.78      7.32 o 
  -5   5   2       79.82       77.44     15.23 o 
  -4   5   2     1410.74     1460.49     31.94 o 
  -3   5   2       27.76       23.41      4.40 o 
  -2   5   2     1000.56      900.34     24.78 o 
  -1   5   2       63.42       72.31      8.97 o 
   0   5   2       65.89       70.61      5.89 o 
   1   5   2      130.89      121.97      5.59 o 
   2   5   2     1781.21     1785.78     23.29 o 
   3   5   2      795.87      800.40     18.66 o 
   4   5   2     6129.34     5770.47     77.49 o 
   5   5   2      513.58      538.89     27.05 o 
   6   5   2     3341.75     3306.81     76.58 o 
   7   5   2      259.60      243.92     22.85 o 
   8   5   2       48.77       56.53      4.70 o 
   9   5   2       34.06       35.46      6.57 o 
  10   5   2     1537.37     1590.52     33.20 o 
  11   5   2        1.43        1.86      1.73 o 
  12   5   2       83.63      106.00      8.93 o 
 -10   6   2      298.52      279.78     12.73 o 
  -9   6   2       47.38       51.05      5.63 o 
  -8   6   2      164.44      172.19     10.46 o 
  -7   6   2      109.69      131.39      9.50 o 
  -6   6   2      165.54      144.80      8.74 o 
  -5   6   2      151.92      104.58     19.99 o 
  -4   6   2      408.83      558.67     40.96 o 
  -3   6   2      196.06      194.49     21.58 o 
  -2   6   2      521.11      677.77     36.08 o 
  -1   6   2       33.64       29.82      7.39 o 
   0   6   2      854.41      660.01     52.77 o 
   1   6   2      818.47      823.81     10.63 o 
   2   6   2        2.41        3.76      0.72 o 
   3   6   2      312.73      307.85      8.64 o 
   4   6   2      556.39      572.53     24.04 o 
   5   6   2      442.40      432.15     24.12 o 
   6   6   2        1.12        6.47      3.77 o 
   7   6   2        3.79        1.83      2.25 o 
   8   6   2       21.52       18.65      2.92 o 
   9   6   2        0.28        1.25      2.22 o 
  10   6   2       87.46       95.85      7.66 o 
  11   6   2        0.42        0.69      1.39 o 
  12   6   2      352.56      420.04     23.58 o 
 -10   7   2      167.39      150.36     11.02 o 
  -9   7   2      116.19      129.37      7.69 o 
  -8   7   2        0.07       -2.18      2.64 o 
  -7   7   2      335.69      312.72     14.82 o 
  -6   7   2       48.14       64.61      6.79 o 
  -5   7   2        0.16       -0.74      2.01 o 
  -4   7   2      123.30       82.94     17.26 o 
  -3   7   2       18.82       25.24     10.94 o 
  -2   7   2        0.51        8.20      7.66 o 
  -1   7   2       78.04       58.16     11.87 o 
   0   7   2        0.01       -1.10      5.69 o 
   1   7   2      508.39      433.68     96.55 o 
   2   7   2      740.74      664.36     12.37 o 
   3   7   2      129.67      115.94      4.43 o 
   4   7   2     1190.91     1292.47     21.20 o 
   5   7   2      600.30      656.62     19.36 o 
   6   7   2     2915.91     2987.35     46.55 o 
   7   7   2        7.79        4.80      1.85 o 
   8   7   2      996.81     1028.41     19.44 o 
   9   7   2       20.01       23.12      4.26 o 
  10   7   2      139.42      143.74     11.47 o 
  11   7   2      113.51      123.38      7.32 o 
  12   7   2      726.21      791.76     34.66 o 
  -9   8   2       33.90       36.26      3.49 o 
  -8   8   2      370.30      391.81     13.33 o 
  -7   8   2      264.53      258.53     15.35 o 
  -6   8   2      437.27      502.70     19.13 o 
  -5   8   2      105.94      105.25      7.94 o 
  -4   8   2      887.67      438.48     46.45 o 
  -3   8   2        3.23        9.75      4.61 o 
  -2   8   2      317.24      154.74     22.63 o 
  -1   8   2       27.05       16.99      7.70 o 
   0   8   2      574.22      319.39     30.33 o 
   1   8   2       66.62       68.38      7.68 o 
   2   8   2     1484.63     1627.50     45.49 o 
   3   8   2      868.41      829.28     14.23 o 
   4   8   2     5448.46     5591.62     45.12 o 
   5   8   2       17.16       20.60      3.48 o 
   6   8   2      175.77      174.58     11.18 o 
   7   8   2       52.61       51.08      5.12 o 
   8   8   2      338.44      340.46     13.22 o 
   9   8   2        3.78        2.74      1.46 o 
  10   8   2       32.73       43.02      6.12 o 
  11   8   2       22.79       18.39      2.66 o 
  12   8   2       25.24       23.22      4.15 o 
  -9   9   2      182.59      174.95      9.25 o 
  -8   9   2       74.44       75.33      5.36 o 
  -7   9   2        1.68        6.32      2.02 o 
  -6   9   2       76.10       69.15      7.03 o 
  -5   9   2        5.61        3.98      2.60 o 
  -4   9   2      168.09      178.32     11.79 o 
  -3   9   2      106.93       67.72     17.41 o 
  -2   9   2      385.21      185.86     29.24 o 
  -1   9   2      244.80      146.28     24.00 o 
   0   9   2       46.02       31.74      8.98 o 
   1   9   2        0.22        7.59      5.98 o 
   2   9   2        1.83        3.11      1.76 o 
   3   9   2      844.22      831.67     23.60 o 
   4   9   2     2292.49     2351.33     62.45 o 
   5   9   2       48.94       45.36      5.65 o 
   6   9   2      433.25      445.28     23.70 o 
   7   9   2       48.72       39.39      3.67 o 
   8   9   2       87.55       76.00      6.45 o 
   9   9   2      173.72      157.83     10.82 o 
  10   9   2      890.38      901.31     26.38 o 
  11   9   2      162.87      172.97      8.06 o 
  12   9   2        8.86        9.92      2.18 o 
  -8  10   2      137.35      140.01      7.28 o 
  -7  10   2        3.06        6.58      1.98 o 
  -6  10   2       82.79       88.62      8.19 o 
  -5  10   2       13.49       15.43      2.76 o 
  -4  10   2      182.54      197.62     10.09 o 
  -3  10   2       53.73       57.16      7.62 o 
  -2  10   2        0.27        1.83      9.75 o 
  -1  10   2      376.51      298.51     36.44 o 
   0  10   2     5229.84     5182.92    135.49 o 
   1  10   2       14.18       11.47      6.75 o 
   2  10   2      595.01      643.47     28.65 o 
   3  10   2      222.97      226.41     11.44 o 
   4  10   2      448.42      496.42     36.85 o 
   5  10   2       48.74       59.52      6.65 o 
   6  10   2      104.81      102.74     11.24 o 
   7  10   2        1.31        2.99      2.16 o 
   8  10   2      171.42      199.10     10.07 o 
   9  10   2       36.35       21.87      3.93 o 
  10  10   2      158.53      135.05      8.03 o 
  11  10   2        1.99        5.19      1.82 o 
  12  10   2      218.19      237.50     10.59 o 
  -8  11   2       36.06       35.59      4.30 o 
  -7  11   2      337.47      366.98     12.79 o 
  -6  11   2        9.71        6.97      1.72 o 
  -5  11   2       31.57       22.66      3.90 o 
  -4  11   2     1039.81     1077.22     28.61 o 
  -3  11   2        0.18        4.04      3.81 o 
  -2  11   2      294.00      290.49     21.04 o 
  -1  11   2      130.57      124.94     23.95 o 
   0  11   2       35.82       36.30     13.06 o 
   1  11   2       37.66       50.53     12.07 o 
   2  11   2      341.79      413.24     26.12 o 
   3  11   2      153.96      143.70     11.91 o 
   4  11   2        5.65        1.94      3.78 o 
   5  11   2      264.02      221.78     27.49 o 
   6  11   2       89.33       95.50      7.11 o 
   7  11   2      146.53      138.45      9.52 o 
   8  11   2      264.85      256.15     10.95 o 
   9  11   2       90.15       83.89      7.32 o 
  10  11   2       52.86       51.40      4.80 o 
  11  11   2        1.73       -0.49      3.02 o 
  12  11   2        0.15        2.39      1.20 o 
  -7  12   2        5.46        7.47      2.52 o 
  -6  12   2       49.36       41.18      4.60 o 
  -5  12   2       60.50       56.85      6.26 o 
  -4  12   2      127.89      108.86      8.21 o 
  -3  12   2      179.21      197.16     11.75 o 
  -2  12   2        0.11       10.08      5.94 o 
  -1  12   2        8.45       14.20      3.01 o 
   0  12   2      285.38      386.13     37.55 o 
   1  12   2       59.10       69.52     14.53 o 
   2  12   2       86.21       75.45      9.74 o 
   3  12   2        6.54        6.95      1.58 o 
   4  12   2      302.94      250.58     29.12 o 
   5  12   2      168.18      165.72     10.67 o 
   6  12   2       39.19       23.69      3.65 o 
   7  12   2        7.66        5.72      2.48 o 
   8  12   2       48.95       46.19      4.67 o 
   9  12   2       15.63        8.67      2.77 o 
  10  12   2      109.51      117.54      6.77 o 
  11  12   2      102.98       81.70      5.48 o 
  -7  13   2       77.15       80.30      4.90 o 
  -6  13   2        1.89        3.10      1.46 o 
  -5  13   2      218.27      206.70      9.30 o 
  -4  13   2      209.83      212.92     11.98 o 
  -3  13   2       71.38       68.47      8.02 o 
  -2  13   2     2174.85     2349.57     57.95 o 
  -1  13   2      221.83      226.88     12.93 o 
   0  13   2       54.85       46.56      4.95 o 
   1  13   2       36.74       43.48      4.87 o 
   2  13   2      285.19      339.08     18.87 o 
   3  13   2      154.29      146.26     12.37 o 
   4  13   2      166.47      173.80      9.72 o 
   5  13   2       13.07       13.68      2.36 o 
   6  13   2       95.23       74.93      7.61 o 
   7  13   2        2.66       -0.73      1.95 o 
   8  13   2       69.96       73.61      6.96 o 
   9  13   2       46.81       41.29      5.45 o 
  10  13   2      322.54      323.86     10.97 o 
  11  13   2        0.06        2.38      2.00 o 
  -6  14   2      160.40      161.85      8.43 o 
  -5  14   2        4.05       -2.94      3.65 o 
  -4  14   2       61.15       61.10      6.72 o 
  -3  14   2      841.80      854.52     28.55 o 
  -2  14   2       48.76       46.63      8.35 o 
  -1  14   2      389.68      377.78     16.59 o 
   0  14   2      387.37      374.37     14.94 o 
   1  14   2       27.37       27.25      3.42 o 
   2  14   2       30.35       27.98      3.50 o 
   3  14   2       91.56       80.09      6.93 o 
   4  14   2       36.02       45.42      4.98 o 
   5  14   2      148.11      127.78      8.64 o 
   6  14   2      332.16      355.23     16.76 o 
   7  14   2        0.62        0.14      1.57 o 
   8  14   2       44.00       44.83      5.70 o 
   9  14   2        7.91        4.35      2.01 o 
  10  14   2      285.99      279.61     11.85 o 
  11  14   2       47.75       49.53      6.96 o 
  -6  15   2        9.09       11.97      3.13 o 
  -5  15   2       93.42      120.38      9.62 o 
  -4  15   2       50.81       48.33      4.72 o 
  -3  15   2      215.90      193.40     13.04 o 
  -2  15   2      378.53      414.45     17.43 o 
  -1  15   2      941.64      992.42     24.57 o 
   0  15   2        1.39       -1.73      1.73 o 
   1  15   2      587.73      605.96     21.68 o 
   2  15   2     2719.03     2643.77     75.38 o 
   3  15   2      260.18      225.08     13.13 o 
   4  15   2      188.10      182.41     11.15 o 
   5  15   2       34.81       28.51      3.86 o 
   6  15   2      830.77      797.12     24.58 o 
   7  15   2        0.11        0.58      2.49 o 
   8  15   2        0.14        1.68      1.78 o 
   9  15   2       48.70       48.79      6.61 o 
  10  15   2      423.82      440.84     13.33 o 
  11  15   2       10.88       15.54      3.76 o 
  -5  16   2      221.69      213.01      9.99 o 
  -4  16   2      932.77      951.94     27.53 o 
  -3  16   2       90.17       82.16      7.37 o 
  -2  16   2        1.10        3.43      2.68 o 
  -1  16   2      166.79      152.42     10.15 o 
   0  16   2      556.16      573.52     20.38 o 
   1  16   2      273.02      311.87     18.38 o 
   2  16   2      283.75      264.71     21.73 o 
   3  16   2      254.38      204.82     12.29 o 
   4  16   2       68.39       49.17      6.06 o 
   5  16   2       95.02       89.83      8.73 o 
   6  16   2       91.66       77.67      6.79 o 
   7  16   2       44.36       40.53      6.88 o 
   8  16   2      227.72      248.75     13.72 o 
   9  16   2      228.28      250.50     13.56 o 
  10  16   2       29.57       20.84      3.42 o 
  -4  17   2       14.41       12.56      3.61 o 
  -3  17   2        5.69        4.67      1.59 o 
  -2  17   2      448.05      444.88     14.38 o 
  -1  17   2        6.95        9.23      2.17 o 
   0  17   2       79.20       82.44      8.69 o 
   1  17   2        0.01        2.00      3.81 o 
   2  17   2      529.38      531.25     29.70 o 
   3  17   2        9.08        9.72      3.24 o 
   4  17   2      222.12      213.22     13.01 o 
   5  17   2        3.17        3.32      3.55 o 
   6  17   2       30.77       36.92      4.88 o 
   7  17   2        2.61        0.17      1.78 o 
   8  17   2       20.99       27.63      3.76 o 
   9  17   2        0.27       -0.91      1.10 o 
  10  17   2      138.81      152.90     12.28 o 
  -3  18   2        6.62        1.69      1.69 o 
  -2  18   2       45.94       50.42      5.97 o 
  -1  18   2       13.67       10.64      2.09 o 
   0  18   2       68.21       82.53      6.48 o 
   1  18   2      446.13      487.42     25.75 o 
   2  18   2      257.60      248.02     14.53 o 
   3  18   2      209.12      198.04     12.82 o 
   4  18   2      282.37      304.16     16.74 o 
   5  18   2        2.55        2.96      1.97 o 
   6  18   2       13.44       14.01      2.83 o 
   7  18   2       10.60       16.18      3.08 o 
   8  18   2      407.43      448.31     17.27 o 
   9  18   2        8.68        8.03      1.85 o 
  -2  19   2        0.70        0.68      1.75 o 
  -1  19   2       47.51       48.06      5.10 o 
   0  19   2        9.20        3.27      1.57 o 
   1  19   2      145.48      140.09      9.75 o 
   2  19   2      567.41      523.93     19.38 o 
   3  19   2       86.16       86.80      7.52 o 
   4  19   2        0.35        4.47      2.57 o 
   5  19   2        0.51        0.63      2.48 o 
   6  19   2        2.25        3.09      1.46 o 
   7  19   2       33.45       35.45      3.82 o 
   8  19   2        0.58       -0.53      0.84 o 
  -1  20   2      494.77      472.11     19.27 o 
   0  20   2       20.77       23.74      3.67 o 
   1  20   2       81.20       81.94      7.57 o 
   2  20   2      243.24      238.60     10.74 o 
   3  20   2        0.97        1.98      1.24 o 
   4  20   2      428.07      429.91     13.83 o 
   5  20   2       53.16       58.23      6.11 o 
   6  20   2      482.20      472.33     26.10 o 
   7  20   2       94.77      103.42      6.33 o 
   2  21   2      138.37      133.27      8.45 o 
   3  21   2      165.64      155.99      8.19 o 
   4  21   2       36.42       29.87      4.46 o 
   5  21   2      318.17      343.61     14.70 o 
   6  21   2       70.09       79.77      6.35 o 
  -6 -20   3      167.23      163.97     12.50 o 
  -5 -20   3       16.79       19.49      2.61 o 
  -4 -20   3        0.17        0.54      0.67 o 
  -3 -20   3       26.01       19.10      3.44 o 
  -2 -20   3      321.05      326.43     21.31 o 
  -1 -20   3       39.95       31.57      6.20 o 
  -7 -19   3        0.33        1.45      1.70 o 
  -6 -19   3      231.62      239.25     11.25 o 
  -5 -19   3       33.88       39.27      4.91 o 
  -4 -19   3       64.32       75.29      6.87 o 
  -3 -19   3       63.29       66.69      6.27 o 
  -2 -19   3      142.73      131.56      7.30 o 
  -1 -19   3        6.61        2.40      2.67 o 
   0 -19   3        1.25       -1.50      1.50 o 
   1 -19   3       69.82       58.83      7.08 o 
  -8 -18   3      178.04      180.35     11.57 o 
  -7 -18   3       77.91       68.45      5.46 o 
  -6 -18   3       12.51        8.90      2.23 o 
  -5 -18   3      181.97      187.99     12.46 o 
  -4 -18   3      185.76      178.87     12.25 o 
  -3 -18   3        1.69        4.29      1.46 o 
  -2 -18   3       37.76       38.97      5.29 o 
  -1 -18   3      227.76      240.31     15.99 o 
   0 -18   3      411.60      415.18     17.76 o 
   1 -18   3       11.45       11.89      3.14 o 
   2 -18   3       73.18       74.46      4.81 o 
  -9 -17   3        4.47        8.61      2.68 o 
  -8 -17   3      315.70      295.73     14.00 o 
  -7 -17   3       21.17       15.25      3.02 o 
  -6 -17   3      400.57      387.72     16.25 o 
  -5 -17   3        4.89        0.89      1.83 o 
  -4 -17   3       43.85       40.39      5.54 o 
  -3 -17   3        7.42        3.39      1.51 o 
  -2 -17   3       89.73       89.24     11.54 o 
  -1 -17   3       59.49       67.26      9.57 o 
   0 -17   3       45.81       45.06      5.49 o 
   1 -17   3      309.76      327.06     17.96 o 
   2 -17   3       70.06       74.20      7.73 o 
   3 -17   3      253.66      206.77      8.11 o 
 -10 -16   3        9.54        5.03      2.82 o 
  -9 -16   3      164.74      154.49      9.18 o 
  -8 -16   3      488.80      493.14     16.63 o 
  -7 -16   3        0.88       -1.30      1.62 o 
  -6 -16   3       14.26        9.15      1.97 o 
  -5 -16   3       66.18       52.30      6.57 o 
  -4 -16   3      205.45      212.64     11.69 o 
  -3 -16   3        9.52        6.60      1.90 o 
  -2 -16   3     1402.29     1493.35     49.47 o 
  -1 -16   3        0.46       -0.59      3.72 o 
   0 -16   3      109.95      130.05     10.59 o 
   1 -16   3      655.65      704.00     23.62 o 
   2 -16   3      174.04      170.31     10.04 o 
   3 -16   3        0.49       -0.32      3.62 o 
   4 -16   3       37.52       21.11      9.08 o 
 -10 -15   3       94.28       88.00      6.28 o 
  -9 -15   3       85.15       80.37      6.60 o 
  -8 -15   3        6.04        7.99      1.94 o 
  -7 -15   3      384.87      375.92     15.07 o 
  -6 -15   3     1638.15     1736.70     52.16 o 
  -5 -15   3        9.70       12.32      2.82 o 
  -4 -15   3       92.09      109.80      8.69 o 
  -3 -15   3       67.80       73.33     11.39 o 
  -2 -15   3     1202.38     1234.18     45.86 o 
  -1 -15   3       47.68       55.15      7.35 o 
   0 -15   3        3.20        2.44      1.36 o 
   1 -15   3      135.78      135.07      8.30 o 
   2 -15   3        0.71        1.93      1.25 o 
   3 -15   3        4.97        0.68      1.17 o 
   4 -15   3      111.72      109.84      6.62 o 
   5 -15   3       38.18       41.01      3.97 o 
 -10 -14   3       18.97       16.76      2.63 o 
  -9 -14   3        3.84        3.31      1.40 o 
  -8 -14   3        3.33        1.70      1.77 o 
  -7 -14   3       31.16       28.10      4.46 o 
  -6 -14   3     1756.46     1837.85     43.11 o 
  -5 -14   3        0.46        0.67      3.01 o 
  -4 -14   3      242.80      247.22     14.37 o 
  -3 -14   3      494.18      545.34     23.90 o 
  -2 -14   3       74.96       85.19      9.31 o 
  -1 -14   3      265.43      274.40     14.11 o 
   0 -14   3      156.91      162.65     11.00 o 
   1 -14   3      182.94      174.97     12.50 o 
   2 -14   3      653.84      702.19     22.04 o 
   3 -14   3        2.45        3.62      1.73 o 
   4 -14   3      172.43      194.25     10.73 o 
   5 -14   3      150.31      149.97      8.71 o 
   6 -14   3       93.70       89.94      9.70 o 
 -11 -13   3       36.25       28.45      3.22 o 
 -10 -13   3       34.29       24.21      3.52 o 
  -9 -13   3        0.21        0.60      1.24 o 
  -8 -13   3       50.80       44.41      5.37 o 
  -7 -13   3       36.67       29.17      4.49 o 
  -6 -13   3     4727.97     4650.74     76.49 o 
  -5 -13   3       78.97       71.18      7.38 o 
  -4 -13   3      338.86      340.33     17.54 o 
  -3 -13   3      454.00      475.06     19.75 o 
  -2 -13   3      345.42      327.23     15.42 o 
  -1 -13   3        3.25        5.61      3.31 o 
   0 -13   3       25.37       20.44      4.52 o 
   1 -13   3      132.00      152.52     13.65 o 
   2 -13   3       24.30       23.39      5.93 o 
   3 -13   3      119.52      123.03     12.73 o 
   4 -13   3        2.33       -0.33      1.93 o 
   5 -13   3      169.13      189.92      9.72 o 
   6 -13   3        2.47        0.17      0.86 o 
 -11 -12   3        8.16        5.45      1.77 o 
 -10 -12   3       77.41       69.60      8.00 o 
  -9 -12   3       53.33       48.22      5.48 o 
  -8 -12   3        3.52       -0.43      1.51 o 
  -7 -12   3       17.30       12.87      3.43 o 
  -6 -12   3      437.94      375.78     19.67 o 
  -5 -12   3      166.29      147.37      9.81 o 
  -4 -12   3     4318.40     4367.80    126.25 o 
  -3 -12   3      364.85      337.32     16.44 o 
  -2 -12   3      198.80      198.35     16.44 o 
  -1 -12   3        2.50        6.74      2.43 o 
   0 -12   3      251.90      272.82     15.83 o 
   1 -12   3      139.03      134.29     10.55 o 
   2 -12   3       55.20       67.86      9.32 o 
   3 -12   3      575.86      593.50     28.49 o 
   4 -12   3       51.31       57.60     10.07 o 
   5 -12   3      312.01      357.12     17.30 o 
   6 -12   3       13.78       14.13      3.01 o 
   7 -12   3       71.60       69.26      6.22 o 
 -11 -11   3      107.80      104.50      6.93 o 
 -10 -11   3      371.68      376.66     16.02 o 
  -9 -11   3        0.62       -0.74      1.61 o 
  -8 -11   3      347.26      364.97     20.51 o 
  -7 -11   3       91.17       77.72      8.05 o 
  -6 -11   3      894.31      835.36     39.02 o 
  -5 -11   3       99.54      101.65      6.89 o 
  -4 -11   3      891.41      817.48     62.22 o 
  -3 -11   3       33.19       43.98     14.08 o 
  -2 -11   3       72.04       68.26      9.60 o 
  -1 -11   3      203.29      183.80     20.77 o 
   0 -11   3       20.08        6.33      3.62 o 
   1 -11   3      107.98      133.19     13.90 o 
   2 -11   3      158.81      168.49     12.06 o 
   3 -11   3      318.56      332.25     27.18 o 
   4 -11   3        0.92       -0.14      2.33 o 
   5 -11   3       37.54       49.84     11.08 o 
   6 -11   3      132.19      123.09      9.88 o 
   7 -11   3        2.08        0.20      1.19 o 
 -12 -10   3       62.88       73.02     10.47 o 
 -11 -10   3      131.49      137.87      8.10 o 
 -10 -10   3       39.17       23.92      4.33 o 
  -9 -10   3        5.39        6.77      2.24 o 
  -8 -10   3       20.39       21.71      3.78 o 
  -7 -10   3      302.52      283.14     12.54 o 
  -6 -10   3        1.68        2.49      1.46 o 
  -5 -10   3      477.33      471.39     27.67 o 
  -4 -10   3     1207.92     1243.36     99.19 o 
  -3 -10   3       25.17       21.55      4.18 o 
  -2 -10   3      396.84      393.44     22.21 o 
  -1 -10   3     1371.21     1450.58     56.03 o 
   0 -10   3      119.93      120.36     17.23 o 
   1 -10   3      135.50      103.18     16.65 o 
   2 -10   3        2.40        3.29      2.82 o 
   3 -10   3       98.16       84.65      8.54 o 
   4 -10   3       95.77      107.64     12.07 o 
   5 -10   3       75.77       70.38     10.00 o 
   6 -10   3       20.15       26.19      5.94 o 
   7 -10   3       45.24       42.03      5.83 o 
   8 -10   3       52.17       54.38      5.89 o 
 -12  -9   3        2.20        4.96      2.50 o 
 -11  -9   3       44.70       45.29      5.24 o 
 -10  -9   3      196.56      193.01     11.39 o 
  -9  -9   3       71.09       72.80      6.37 o 
  -8  -9   3      477.21      485.72     18.26 o 
  -7  -9   3       92.87       94.73      7.12 o 
  -6  -9   3      275.82      235.90     18.19 o 
  -5  -9   3      189.82      183.45     13.16 o 
  -4  -9   3     3063.44     2927.10    270.67 o 
  -3  -9   3      194.03      230.70     49.68 o 
  -2  -9   3       12.29       17.30      3.10 o 
  -1  -9   3      263.52      275.42     12.73 o 
   0  -9   3      802.88      888.67     44.48 o 
   1  -9   3      293.63      329.01     28.92 o 
   2  -9   3       43.68       61.48     14.06 o 
   3  -9   3       60.24       85.68     11.05 o 
   4  -9   3     1159.00     1208.26     33.04 o 
   5  -9   3      863.47      905.27     36.17 o 
   6  -9   3     1255.34     1302.89     35.11 o 
   7  -9   3      156.17      142.24      7.90 o 
   8  -9   3      522.21      524.09     19.11 o 
 -12  -8   3       33.29       22.79      7.37 o 
 -11  -8   3        0.28        0.95      1.57 o 
 -10  -8   3      839.84      870.89     25.06 o 
  -9  -8   3        1.04        2.31      1.66 o 
  -8  -8   3     1876.75     1876.57     31.60 o 
  -7  -8   3       18.09       15.08      2.89 o 
  -6  -8   3       28.59       34.65      7.15 o 
  -5  -8   3       16.50       18.63      5.80 o 
  -4  -8   3     6312.49     6306.51     74.62 o 
  -3  -8   3        1.26        7.31     16.46 o 
  -2  -8   3     3345.05     3145.88     52.49 o 
  -1  -8   3     1526.13     1650.35     30.37 o 
   0  -8   3     5540.67     6640.72    366.14 o 
   1  -8   3     2056.43     2292.50     93.42 o 
   2  -8   3       15.02       33.93     10.41 o 
   3  -8   3       59.25       64.88     14.00 o 
   4  -8   3     2178.41     2370.99     38.87 o 
   5  -8   3     1938.43     1997.44     43.15 o 
   6  -8   3     2142.79     2390.45     48.67 o 
   7  -8   3      292.31      317.91     14.14 o 
   8  -8   3      662.50      681.94     21.27 o 
   9  -8   3      481.78      524.73     17.46 o 
 -12  -7   3       42.11       43.21      8.61 o 
 -11  -7   3       14.37       11.07      3.00 o 
 -10  -7   3     1446.47     1515.53     33.76 o 
  -9  -7   3      525.02      529.01     18.61 o 
  -8  -7   3      607.52      633.32     15.77 o 
  -7  -7   3        9.56        6.04      4.13 o 
  -6  -7   3      119.09      117.56     12.72 o 
  -5  -7   3       44.15       32.57      6.09 o 
  -4  -7   3     2931.57     3005.55    134.89 o 
  -3  -7   3       15.16       12.96      3.14 o 
  -2  -7   3       96.38       98.00      6.27 o 
  -1  -7   3       14.65       20.05      3.29 o 
   0  -7   3       34.35       43.26      5.21 o 
   1  -7   3     2107.99     2208.32    112.55 o 
   2  -7   3     1205.90     1281.32    105.41 o 
   3  -7   3       50.78       45.15      6.26 o 
   4  -7   3       17.96       37.64     11.01 o 
   5  -7   3      599.87      679.89     24.38 o 
   6  -7   3     2846.67     3025.54     54.76 o 
   7  -7   3       97.59       84.46      9.17 o 
   8  -7   3      106.29      107.61      9.25 o 
   9  -7   3        0.57        0.48      1.74 o 
 -12  -6   3       49.37       51.23      8.11 o 
 -11  -6   3      559.20      553.60     21.14 o 
 -10  -6   3       75.47       67.75      7.17 o 
  -9  -6   3       19.82       20.05      3.02 o 
  -8  -6   3      746.04      751.29     16.32 o 
  -7  -6   3      606.80      635.20     31.69 o 
  -6  -6   3       26.98       48.43      8.16 o 
  -5  -6   3       66.72       77.02      9.27 o 
  -4  -6   3       93.13      106.18      8.42 o 
  -3  -6   3       55.07       49.34      5.32 o 
  -2  -6   3    10029.61    10426.74    353.54 o 
  -1  -6   3     4847.90     4937.44    130.33 o 
   0  -6   3      692.44      906.43     22.45 o 
   1  -6   3      335.06      374.27     12.93 o 
   2  -6   3     1314.35     1331.94    123.85 o 
   3  -6   3     1105.49     1145.15    111.58 o 
   4  -6   3     1643.19     1913.19    243.43 o 
   5  -6   3     1645.38     1843.64     46.88 o 
   6  -6   3      296.27      308.94     17.12 o 
   7  -6   3      404.01      408.65     20.17 o 
   8  -6   3       59.31       62.91      7.50 o 
   9  -6   3       77.65       76.30      6.92 o 
  10  -6   3       12.41        9.72      3.22 o 
 -12  -5   3        9.31        9.71      4.46 o 
 -11  -5   3        7.74       13.21      4.54 o 
 -10  -5   3      114.08      119.57      9.57 o 
  -9  -5   3        1.68        2.75      1.35 o 
  -8  -5   3     1175.77     1216.75     23.45 o 
  -7  -5   3      400.11      387.64     24.51 o 
  -6  -5   3      300.59      282.62     19.31 o 
  -5  -5   3      401.37      451.47     22.14 o 
  -4  -5   3     1076.69      972.58     57.30 o 
  -3  -5   3        0.20        0.66      0.95 o 
  -2  -5   3      188.55      205.92      9.83 o 
  -1  -5   3      614.46      643.28     15.87 o 
   0  -5   3      896.03      942.12     21.44 o 
   1  -5   3      524.12      678.61     87.67 o 
   2  -5   3      436.35      474.56     42.47 o 
   3  -5   3      147.19      153.86     17.59 o 
   4  -5   3     5502.40     6033.91    544.68 o 
   5  -5   3      755.02      696.44     35.54 o 
   6  -5   3      204.28      218.60     16.68 o 
   7  -5   3       32.94       52.08      7.31 o 
   8  -5   3        0.61       -0.19      2.89 o 
   9  -5   3      191.23      197.47     12.04 o 
  10  -5   3       77.96       67.36      5.24 o 
 -12  -4   3      862.07     1407.49     69.27 o 
 -11  -4   3        8.92        5.62      2.85 o 
 -10  -4   3       10.29        5.90      1.75 o 
  -9  -4   3      880.99      931.51     22.97 o 
  -8  -4   3      265.54      269.56     11.07 o 
  -7  -4   3       44.34       44.27      8.41 o 
  -6  -4   3      232.25      216.33     16.76 o 
  -5  -4   3     1401.68     1363.35     38.06 o 
  -4  -4   3      468.17      505.71     20.80 o 
  -3  -4   3      484.90      519.30     24.21 o 
  -2  -4   3      543.96      483.20     26.47 o 
  -1  -4   3    10358.92    10232.29    369.55 o 
   0  -4   3     5405.38     5347.50    139.95 o 
   1  -4   3     4114.20     4574.00    409.05 o 
   2  -4   3     8478.41     9613.01    838.60 o 
   3  -4   3     1107.77     1122.63     95.26 o 
   4  -4   3     6841.64     7720.45    755.92 o 
   5  -4   3       34.77       32.84      7.99 o 
   6  -4   3       67.36       70.00      7.10 o 
   7  -4   3      559.46      579.21     27.98 o 
   8  -4   3      160.16      154.45     14.46 o 
   9  -4   3        8.62        6.61      2.88 o 
  10  -4   3      174.78      178.51      9.66 o 
 -12  -3   3      167.17      278.90     30.26 o 
 -11  -3   3      223.74      223.81     12.63 o 
 -10  -3   3      264.03      276.16     16.76 o 
  -9  -3   3        6.26        1.17      1.73 o 
  -8  -3   3      401.89      397.82     13.58 o 
  -7  -3   3      189.28      201.25     17.56 o 
  -6  -3   3      381.05      394.62     17.57 o 
  -5  -3   3      502.37      612.40     24.97 o 
  -4  -3   3       18.33       20.53      3.99 o 
  -3  -3   3     2222.14     2167.83     42.77 o 
  -2  -3   3       89.85       97.19      5.85 o 
  -1  -3   3      293.34      268.93     11.46 o 
   0  -3   3      287.28      280.38     13.53 o 
   1  -3   3     1575.62     1627.46    153.51 o 
   2  -3   3      755.03      862.60     87.70 o 
   3  -3   3      104.41      140.89      9.76 o 
   4  -3   3     3046.24     3247.50     53.44 o 
   5  -3   3       19.52       36.40      6.26 o 
   6  -3   3      719.54      639.02     66.69 o 
   7  -3   3     1611.05     1728.47     47.23 o 
   8  -3   3      320.99      335.61     31.04 o 
   9  -3   3       21.20       24.28      4.69 o 
  10  -3   3       91.47       83.88      7.17 o 
  11  -3   3       25.68       21.55      2.79 o 
 -12  -2   3       20.58       29.44     18.77 o 
 -11  -2   3        0.41        0.28      1.91 o 
 -10  -2   3      376.49      372.86     23.81 o 
  -9  -2   3       23.72       17.86      3.25 o 
  -8  -2   3      176.78      192.13      8.78 o 
  -7  -2   3      375.23      351.15     23.08 o 
  -6  -2   3      118.41      110.14      7.90 o 
  -5  -2   3      549.15      554.57     23.75 o 
  -4  -2   3     5734.26     6026.73     69.32 o 
  -3  -2   3      149.24      132.51      8.91 o 
  -2  -2   3      132.94      124.74      5.83 o 
  -1  -2   3       34.85       47.41      4.33 o 
   0  -2   3     7109.39     7435.02    312.23 o 
   1  -2   3      721.83      716.99     29.34 o 
   2  -2   3      988.99      902.12     23.97 o 
   3  -2   3       13.74       11.72      2.30 o 
   4  -2   3       22.98       30.25      4.05 o 
   5  -2   3      136.81      127.39     11.21 o 
   6  -2   3        0.18        0.58      2.21 o 
   7  -2   3      378.90      363.09     15.35 o 
   8  -2   3       51.26       49.45      8.04 o 
   9  -2   3      125.37      118.80     12.36 o 
  10  -2   3        9.57       13.32      3.00 o 
  11  -2   3        5.48        5.58      1.65 o 
 -11  -1   3      128.52      114.21      9.84 o 
 -10  -1   3      155.98      151.06     13.23 o 
  -9  -1   3       77.20       67.71      6.81 o 
  -8  -1   3      224.62      199.12      8.33 o 
  -7  -1   3        0.78       -0.13      1.52 o 
  -6  -1   3       48.69       37.67      4.11 o 
  -5  -1   3        1.27        0.77      0.76 o 
  -4  -1   3      115.23      104.03      6.89 o 
  -3  -1   3     1603.88     1566.01     29.94 o 
  -2  -1   3    10312.76     9574.51     66.36 o 
  -1  -1   3      209.45      186.41      5.72 o 
   0  -1   3       23.13       25.00      3.28 o 
   1  -1   3      960.39      918.82     14.67 o 
   2  -1   3      255.78      274.22     14.33 o 
   3  -1   3     1414.82     1325.86     26.88 o 
   4  -1   3     2009.87     1905.89     55.50 o 
   5  -1   3      101.48       89.99      9.02 o 
   6  -1   3      218.45      218.00     15.57 o 
   7  -1   3       53.83       50.62      4.58 o 
   8  -1   3      393.81      384.33     22.59 o 
   9  -1   3      120.44      115.43     12.12 o 
  10  -1   3        1.22        1.27      1.50 o 
  11  -1   3        9.60       12.48      2.31 o 
 -11   0   3        0.01        3.34      1.81 o 
 -10   0   3        0.39       -0.41      2.17 o 
  -9   0   3      169.11      146.76     11.41 o 
  -8   0   3      594.30      625.55     16.93 o 
  -7   0   3      136.15      131.85     10.88 o 
  -6   0   3     3620.50     3751.96     67.61 o 
  -5   0   3      499.79      547.78     14.43 o 
  -4   0   3      148.21      108.72      6.99 o 
  -3   0   3        0.03        1.18      0.80 o 
  -2   0   3        0.23        1.22      0.98 o 
  -1   0   3      113.40      108.18      5.81 o 
   0   0   3    46665.43    43741.65   1058.02 o 
   1   0   3      287.19      277.40     25.28 o 
   2   0   3      343.07      313.32      8.55 o 
   3   0   3       40.13       35.59      3.76 o 
   4   0   3      425.51      492.72     50.27 o 
   5   0   3       65.47       69.78      8.91 o 
   6   0   3       17.42        5.16      2.40 o 
   7   0   3      350.78      339.85     13.94 o 
   8   0   3     1561.13     1493.25     47.17 o 
   9   0   3      596.16      612.83     24.96 o 
  10   0   3        1.00        3.16      2.63 o 
  11   0   3       26.39       26.64      3.77 o 
 -11   1   3        0.02       -1.19      1.79 o 
 -10   1   3       26.08       33.64      6.03 o 
  -9   1   3       15.39       11.65      4.67 o 
  -8   1   3     1272.02     1213.54     28.46 o 
  -7   1   3       25.22       21.71      3.03 o 
  -6   1   3       24.28       21.74      3.18 o 
  -5   1   3      373.14      367.61     11.75 o 
  -4   1   3      140.08      175.62      7.12 o 
  -3   1   3     1063.47     1062.78     20.60 o 
  -2   1   3      726.38      773.75     16.59 o 
  -1   1   3       40.49       43.38      3.33 o 
   0   1   3        0.03        1.66      1.36 o 
   1   1   3       86.85       80.95      5.64 o 
   2   1   3    10648.56    10001.41     85.01 o 
   3   1   3     1330.96     1115.70     20.59 o 
   4   1   3        6.74        8.85      3.75 o 
   5   1   3       39.06       41.56      8.37 o 
   6   1   3      243.29      220.52     20.72 o 
   7   1   3      668.94      620.71     27.66 o 
   8   1   3      959.01      918.87     18.86 o 
   9   1   3       99.51      106.47     10.20 o 
  10   1   3       97.28      110.52      9.26 o 
  11   1   3       28.96       32.72      4.70 o 
 -11   2   3      183.37      179.05     10.41 o 
 -10   2   3      453.54      439.60     21.98 o 
  -9   2   3       92.96       74.68      8.46 o 
  -8   2   3       37.52       56.76      5.27 o 
  -7   2   3        5.50        6.53      1.36 o 
  -6   2   3       91.48       90.33      5.96 o 
  -5   2   3      417.63      411.14     11.36 o 
  -4   2   3      209.05      299.00      8.47 o 
  -3   2   3      513.20      468.74      9.06 o 
  -2   2   3       13.44        8.27      1.39 o 
  -1   2   3       19.09       22.04      1.82 o 
   0   2   3     1704.27     1589.55     27.68 o 
   1   2   3      341.89      322.63     11.82 o 
   2   2   3       17.26       15.21      3.21 o 
   3   2   3       74.79       60.41      7.50 o 
   4   2   3     6024.39     5706.70     83.14 o 
   5   2   3     1969.75     1892.39     53.93 o 
   6   2   3      333.62      278.95     23.20 o 
   7   2   3       10.51        9.97      5.06 o 
   8   2   3      509.17      482.93     15.05 o 
   9   2   3      302.08      295.21     14.58 o 
  10   2   3      254.10      305.28     16.05 o 
  11   2   3        2.50        0.72      1.56 o 
  12   2   3      203.19      205.66      9.55 o 
 -11   3   3       18.55       18.11      3.44 o 
 -10   3   3      194.39      234.76     15.28 o 
  -9   3   3       17.05       10.23      2.88 o 
  -8   3   3      828.62      805.71     23.07 o 
  -7   3   3        7.44        6.51      1.60 o 
  -6   3   3       29.63       24.85      5.13 o 
  -5   3   3      630.88      679.80     20.00 o 
  -4   3   3      546.92      680.18     13.03 o 
  -3   3   3      206.13      216.41      6.26 o 
  -2   3   3     4032.56     3832.24     25.03 o 
  -1   3   3        0.49        2.47      0.73 o 
   0   3   3        1.51        2.63      0.59 o 
   1   3   3       44.66       35.87      1.86 o 
   2   3   3      693.27      640.92     18.85 o 
   3   3   3        5.98        5.51      2.40 o 
   4   3   3       21.35       29.33      5.91 o 
   5   3   3      182.13      203.90     17.26 o 
   6   3   3      286.45      281.77     22.86 o 
   7   3   3        1.09        3.83      2.61 o 
   8   3   3     1161.66     1158.38     32.24 o 
   9   3   3       31.05       30.96      4.30 o 
  10   3   3      367.27      385.46     17.34 o 
  11   3   3       42.85       46.98      5.62 o 
  12   3   3       34.41       33.55      3.78 o 
 -11   4   3       36.21       34.60      5.79 o 
 -10   4   3        1.03        3.37      0.94 o 
  -9   4   3      137.58      134.27     10.07 o 
  -8   4   3      345.22      340.37     13.26 o 
  -7   4   3        1.09        2.97      1.65 o 
  -6   4   3       84.03       89.44     10.94 o 
  -5   4   3      582.34      591.72     28.66 o 
  -4   4   3      148.34      138.11      5.93 o 
  -3   4   3      202.86      228.32      6.47 o 
  -2   4   3       68.53       82.47      3.58 o 
  -1   4   3      267.31      199.82     16.43 o 
   0   4   3    16438.51    17470.03     81.88 o 
   1   4   3      231.70      226.87      6.71 o 
   2   4   3        6.68        6.94      1.22 o 
   3   4   3      532.77      508.73     20.17 o 
   4   4   3       96.33       64.52      8.20 o 
   5   4   3        7.80        4.02      2.41 o 
   6   4   3       18.65       21.55      6.26 o 
   7   4   3      195.56      214.10     21.74 o 
   8   4   3      131.78      149.55      9.79 o 
   9   4   3       25.26       23.67      4.25 o 
  10   4   3        2.44        4.37      1.99 o 
  11   4   3      343.62      350.11     19.55 o 
  12   4   3      108.51      104.42      7.92 o 
 -10   5   3        2.16        1.83      1.10 o 
  -9   5   3       21.10       27.24      4.44 o 
  -8   5   3        0.02        2.44      3.07 o 
  -7   5   3      441.04      431.40     17.31 o 
  -6   5   3       22.13       21.33      3.08 o 
  -5   5   3      423.75      431.22     32.85 o 
  -4   5   3     1660.96     1937.45    100.36 o 
  -3   5   3       23.51       35.71      4.07 o 
  -2   5   3     4791.70     5285.07     78.62 o 
  -1   5   3      939.54      985.06     30.24 o 
   0   5   3       27.91       26.98      3.45 o 
   1   5   3       15.33       12.22      1.88 o 
   2   5   3     5002.63     4650.72     29.96 o 
   3   5   3       72.56       78.90      5.84 o 
   4   5   3      368.42      392.26     20.44 o 
   5   5   3      153.50      167.58     15.22 o 
   6   5   3      468.86      383.51     25.90 o 
   7   5   3      478.57      439.63     30.79 o 
   8   5   3      526.10      533.26     14.99 o 
   9   5   3      126.12      115.66      9.51 o 
  10   5   3      386.37      398.58     15.58 o 
  11   5   3      897.21      991.40     31.36 o 
  12   5   3       15.91       10.63      2.76 o 
 -10   6   3       73.14       59.34      5.11 o 
  -9   6   3       22.10       33.98      4.70 o 
  -8   6   3      458.42      462.98     19.95 o 
  -7   6   3       72.16       71.63      6.24 o 
  -6   6   3      214.05      225.59     12.33 o 
  -5   6   3       87.85      101.03     18.78 o 
  -4   6   3      645.73      747.43     43.35 o 
  -3   6   3      436.96      541.74     32.54 o 
  -2   6   3       55.52       65.11     10.19 o 
  -1   6   3       43.91       54.60      8.35 o 
   0   6   3     2438.69     2785.79    132.96 o 
   1   6   3       11.32       10.68      1.99 o 
   2   6   3       72.68       92.79      4.33 o 
   3   6   3      637.28      626.70     11.50 o 
   4   6   3      112.98      174.94     13.39 o 
   5   6   3      107.70      103.54     11.87 o 
   6   6   3     3075.30     3117.62     73.85 o 
   7   6   3       94.12       90.67     13.90 o 
   8   6   3      237.80      254.19      9.93 o 
   9   6   3      197.46      190.78     13.48 o 
  10   6   3       30.56       21.65      4.06 o 
  11   6   3      284.35      322.08     12.60 o 
  12   6   3      160.45      173.12     11.47 o 
 -10   7   3       65.01       61.77      5.71 o 
  -9   7   3       34.32       38.68      3.50 o 
  -8   7   3        9.08       12.82      3.32 o 
  -7   7   3      456.83      424.79     17.06 o 
  -6   7   3      942.01      925.87     22.75 o 
  -5   7   3      273.31      277.11     13.23 o 
  -4   7   3      331.54      283.74     31.56 o 
  -3   7   3      256.91      271.60     27.22 o 
  -2   7   3      228.95      196.74     21.30 o 
  -1   7   3      365.25      395.20     27.67 o 
   0   7   3       41.72       33.66      5.31 o 
   1   7   3       71.42       56.54     19.18 o 
   2   7   3     4311.10     4228.23     46.44 o 
   3   7   3      609.70      636.37     12.15 o 
   4   7   3      671.74      826.58     22.81 o 
   5   7   3      329.21      390.59     23.08 o 
   6   7   3      290.33      298.86     22.72 o 
   7   7   3       21.08       27.80      4.78 o 
   8   7   3        6.70        6.85      1.52 o 
   9   7   3      221.50      203.94     13.93 o 
  10   7   3       31.16       35.20      4.70 o 
  11   7   3       74.65       79.31      5.82 o 
  12   7   3        9.27        4.47      2.58 o 
  -9   8   3      213.17      208.04      8.52 o 
  -8   8   3       67.91       74.70      5.55 o 
  -7   8   3        8.04        3.56      1.70 o 
  -6   8   3       97.59       76.13      7.39 o 
  -5   8   3       77.53       82.95      6.63 o 
  -4   8   3      419.33      293.85     36.58 o 
  -3   8   3      108.04       90.02     19.70 o 
  -2   8   3      104.90       66.76     16.40 o 
  -1   8   3       90.87       72.05     13.85 o 
   0   8   3      286.74      136.62     19.25 o 
   1   8   3      381.77      323.43     78.79 o 
   2   8   3       17.08       23.10      4.80 o 
   3   8   3       27.17       24.35      2.44 o 
   4   8   3        6.69       10.76      1.99 o 
   5   8   3      216.64      226.93     11.48 o 
   6   8   3       22.35       26.55      4.36 o 
   7   8   3       33.68       41.63      3.91 o 
   8   8   3      667.48      721.65     19.04 o 
   9   8   3        7.67       14.54      3.27 o 
  10   8   3      294.08      311.57     14.03 o 
  11   8   3       22.45       24.59      3.18 o 
  12   8   3      435.43      457.91     17.16 o 
  -9   9   3        3.07        5.91      1.63 o 
  -8   9   3       19.19        7.50      2.12 o 
  -7   9   3        1.14        2.35      1.75 o 
  -6   9   3        2.41        7.63      2.12 o 
  -5   9   3       34.53       22.32      3.57 o 
  -4   9   3      293.27      277.50     13.43 o 
  -3   9   3      308.84      126.11     25.02 o 
  -2   9   3      324.11      169.38     26.05 o 
  -1   9   3       32.65        8.69      5.85 o 
   0   9   3        2.77        0.77      5.45 o 
   1   9   3      278.49      234.87     18.65 o 
   2   9   3        9.23        5.16      1.92 o 
   3   9   3        0.00        1.28      1.33 o 
   4   9   3      982.97     1151.00     22.57 o 
   5   9   3       45.19       41.59      4.36 o 
   6   9   3       64.01       53.05      6.17 o 
   7   9   3       53.27       40.98      3.65 o 
   8   9   3     1599.53     1559.79     40.06 o 
   9   9   3       89.36       85.29      8.00 o 
  10   9   3       22.30       20.93      4.28 o 
  11   9   3        7.05        5.53      1.92 o 
  12   9   3        2.94        3.36      1.59 o 
  -8  10   3       57.71       48.99      4.82 o 
  -7  10   3       20.44       17.90      4.68 o 
  -6  10   3       28.61       20.02      3.69 o 
  -5  10   3     1104.03     1074.04     29.35 o 
  -4  10   3      344.59      329.27     15.66 o 
  -3  10   3      872.09      857.17     27.19 o 
  -2  10   3        3.57        4.00      5.33 o 
  -1  10   3      224.48      138.76     25.98 o 
   0  10   3     5552.25     4338.83    132.05 o 
   1  10   3       76.20       74.72     15.43 o 
   2  10   3       10.98        2.93      2.05 o 
   3  10   3        0.51       -0.67      1.21 o 
   4  10   3      840.64      920.67     75.48 o 
   5  10   3       22.34       22.43      6.60 o 
   6  10   3       22.48       21.90      4.34 o 
   7  10   3        2.69       -2.41      3.28 o 
   8  10   3      286.62      325.59     13.21 o 
   9  10   3        0.59       -2.18      3.95 o 
  10  10   3       42.61       38.28      4.76 o 
  11  10   3       31.13       27.74      3.78 o 
  12  10   3       21.46       14.34      2.96 o 
  -8  11   3        0.03       -1.05      1.20 o 
  -7  11   3        4.82        4.31      2.37 o 
  -6  11   3      175.39      180.11      9.75 o 
  -5  11   3      127.02      110.29      8.19 o 
  -4  11   3      397.62      449.37     16.64 o 
  -3  11   3      430.68      402.18     14.44 o 
  -2  11   3      425.20      441.84     21.63 o 
  -1  11   3      127.35      116.16     25.20 o 
   0  11   3       21.71       19.68      9.82 o 
   1  11   3        5.85        9.76      7.16 o 
   2  11   3      127.49      167.46     10.83 o 
   3  11   3       18.22       11.00      3.47 o 
   4  11   3       11.60        7.90      3.47 o 
   5  11   3       12.01       12.72      7.03 o 
   6  11   3       24.55       12.33      3.57 o 
   7  11   3      223.53      216.08     11.83 o 
   8  11   3      987.52      978.10     22.88 o 
   9  11   3       57.62       57.49      5.53 o 
  10  11   3       24.89       16.99      3.18 o 
  11  11   3        0.53        2.32      1.29 o 
  12  11   3       12.17       10.91      3.25 o 
  -7  12   3       81.60       74.64      7.36 o 
  -6  12   3        1.07        0.97      1.37 o 
  -5  12   3       17.04       17.11      3.56 o 
  -4  12   3        8.17        8.94      2.37 o 
  -3  12   3      560.12      602.44     20.80 o 
  -2  12   3       30.89       27.89      3.92 o 
  -1  12   3       37.73       46.83      6.88 o 
   0  12   3       47.65       50.84     15.51 o 
   1  12   3      412.45      475.09     29.72 o 
   2  12   3        2.03        2.04      2.43 o 
   3  12   3      102.13       93.14     16.01 o 
   4  12   3     1068.76      909.47     53.78 o 
   5  12   3      100.36       97.66      7.51 o 
   6  12   3        1.21       -1.67      2.84 o 
   7  12   3        8.34        4.38      1.86 o 
   8  12   3      213.88      183.15     11.36 o 
   9  12   3        4.43        5.13      1.63 o 
  10  12   3      193.03      173.11      9.17 o 
  11  12   3       24.00       22.49      3.73 o 
  -7  13   3       27.11       19.80      2.45 o 
  -6  13   3      412.46      442.04     19.73 o 
  -5  13   3       12.33        7.49      1.94 o 
  -4  13   3       95.42       90.14      6.78 o 
  -3  13   3        7.55        2.32      1.66 o 
  -2  13   3     2509.76     2551.20     56.66 o 
  -1  13   3      141.70      166.20     13.05 o 
   0  13   3      122.58      125.64      8.38 o 
   1  13   3        2.57        4.49      2.64 o 
   2  13   3      590.47      626.02     28.18 o 
   3  13   3      129.62      132.03      9.98 o 
   4  13   3      256.99      245.33     12.53 o 
   5  13   3        6.99        2.22      3.09 o 
   6  13   3      611.22      589.11     17.13 o 
   7  13   3       47.41       46.63      5.82 o 
   8  13   3      111.39       81.32      7.22 o 
   9  13   3       43.48       32.54      4.94 o 
  10  13   3      160.81      169.12      8.83 o 
  11  13   3      116.31      125.23      7.47 o 
  -6  14   3       20.42       24.69      4.15 o 
  -5  14   3       39.64       28.35      5.10 o 
  -4  14   3       36.18       39.37      4.67 o 
  -3  14   3      257.24      282.55     15.89 o 
  -2  14   3      206.46      187.01     16.19 o 
  -1  14   3       12.43        9.02      2.44 o 
   0  14   3      159.95      151.69      9.42 o 
   1  14   3      371.28      384.81     18.28 o 
   2  14   3       50.46       44.25      5.24 o 
   3  14   3      103.04      101.92      7.84 o 
   4  14   3      207.87      192.42     11.26 o 
   5  14   3      335.95      317.03     13.56 o 
   6  14   3       69.79       50.91      5.23 o 
   7  14   3        6.93       16.90      3.49 o 
   8  14   3      404.21      396.11     17.04 o 
   9  14   3       27.34       21.74      4.81 o 
  10  14   3       72.09       79.81      6.27 o 
  11  14   3        2.25        2.29      1.61 o 
  -6  15   3      106.98       93.21      7.78 o 
  -5  15   3       63.14       61.33      7.06 o 
  -4  15   3       32.10       26.18      4.08 o 
  -3  15   3      714.28      710.73     18.78 o 
  -2  15   3       87.45       89.92      9.30 o 
  -1  15   3      296.32      293.31     16.48 o 
   0  15   3      105.70      103.31      9.87 o 
   1  15   3       28.08       18.37      5.06 o 
   2  15   3     2398.40     2259.46     62.53 o 
   3  15   3      146.27      145.99     10.48 o 
   4  15   3     1207.22     1175.28     31.26 o 
   5  15   3      297.50      276.04     12.59 o 
   6  15   3       19.81       29.41      4.20 o 
   7  15   3       58.42       55.70      6.50 o 
   8  15   3       80.24       67.94      6.40 o 
   9  15   3       58.92       61.30      7.22 o 
  10  15   3        5.77        1.15      0.94 o 
  11  15   3       54.69       68.44      7.62 o 
  -5  16   3       81.00       74.19      4.84 o 
  -4  16   3       33.18       28.82      3.62 o 
  -3  16   3      216.56      198.12      9.88 o 
  -2  16   3        0.11        0.30      1.64 o 
  -1  16   3        6.41        8.36      2.31 o 
   0  16   3      461.81      481.63     22.36 o 
   1  16   3       58.43       71.51      8.99 o 
   2  16   3      214.89      197.73     14.06 o 
   3  16   3        6.64       -0.10      2.67 o 
   4  16   3       81.79       51.73      6.30 o 
   5  16   3       34.97       35.71      4.71 o 
   6  16   3      160.63      153.98     10.73 o 
   7  16   3      124.84      112.15     11.44 o 
   8  16   3       67.88       87.56      7.98 o 
   9  16   3      152.24      162.34      9.08 o 
  10  16   3      186.62      178.96     10.27 o 
  -4  17   3       22.55       19.76      3.10 o 
  -3  17   3      239.68      222.02     10.73 o 
  -2  17   3       11.56        8.48      2.33 o 
  -1  17   3        1.76        1.90      1.11 o 
   0  17   3        0.09        3.01      2.49 o 
   1  17   3      103.28      104.02     12.86 o 
   2  17   3      138.96      130.44     10.84 o 
   3  17   3      203.91      183.93     11.00 o 
   4  17   3      905.06      829.04     22.86 o 
   5  17   3       28.25       26.51      4.73 o 
   6  17   3      227.23      205.58     11.74 o 
   7  17   3      112.43      106.38     10.15 o 
   8  17   3        3.72        2.60      1.97 o 
   9  17   3       14.82       18.89      3.18 o 
  10  17   3        8.07        5.38      2.51 o 
  -3  18   3        0.00        0.16      1.90 o 
  -2  18   3      224.92      210.60      9.74 o 
  -1  18   3      186.85      185.44     10.91 o 
   0  18   3        1.45        2.30      1.46 o 
   1  18   3        6.38        6.19      5.24 o 
   2  18   3       11.07       11.46      2.94 o 
   3  18   3      199.68      187.64     12.57 o 
   4  18   3      266.71      259.47     16.07 o 
   5  18   3      151.33      153.37      9.49 o 
   6  18   3       75.96       74.56      6.94 o 
   7  18   3       26.51       32.40      4.32 o 
   8  18   3       96.46       98.25      6.66 o 
   9  18   3        5.10        6.35      2.51 o 
  -2  19   3        5.90        3.26      2.33 o 
  -1  19   3       32.51       30.58      2.97 o 
   0  19   3       15.97       12.69      2.60 o 
   1  19   3        7.80        4.57      1.73 o 
   2  19   3        4.30        3.15      2.29 o 
   3  19   3       39.97       45.06      4.96 o 
   4  19   3        9.45       11.27      3.06 o 
   5  19   3      249.64      258.04     10.81 o 
   6  19   3      132.60      138.82      9.83 o 
   7  19   3      122.54      133.80      7.61 o 
   8  19   3        4.80        1.80      0.86 o 
  -1  20   3       20.86       18.48      3.89 o 
   0  20   3      412.71      442.60     22.37 o 
   1  20   3       14.06       16.00      3.21 o 
   2  20   3      185.90      186.64      9.71 o 
   3  20   3       73.58       78.37      6.98 o 
   4  20   3        5.57        2.63      1.05 o 
   5  20   3       89.46       86.08      6.87 o 
   6  20   3        5.30        5.12      3.13 o 
   7  20   3        8.56        8.06      1.89 o 
   1  21   3       74.21       73.36      7.94 o 
   2  21   3        0.02        1.76      1.79 o 
   3  21   3       35.39       37.13      3.90 o 
   4  21   3      186.40      193.85     11.42 o 
   5  21   3        8.92        4.98      1.89 o 
   6  21   3        3.30        1.70      2.30 o 
  -5 -20   4       35.07       32.96      5.42 o 
  -4 -20   4       31.92       25.20      3.43 o 
  -3 -20   4      149.21      143.38     12.57 o 
  -2 -20   4       27.39       29.64      5.44 o 
  -7 -19   4       14.59       12.44      2.37 o 
  -6 -19   4       28.37       28.74      3.42 o 
  -5 -19   4       30.60       28.25      3.72 o 
  -4 -19   4       22.43       25.39      3.63 o 
  -3 -19   4       17.52       17.89      3.84 o 
  -2 -19   4       35.03       36.35      4.50 o 
  -1 -19   4        1.89        1.32      1.96 o 
   0 -19   4       23.09       21.08      3.89 o 
  -8 -18   4     1387.55     1315.76     28.30 o 
  -7 -18   4        2.61        0.26      0.68 o 
  -6 -18   4        8.32        6.33      1.24 o 
  -5 -18   4      110.83       99.77      6.96 o 
  -4 -18   4      768.52      783.59     24.23 o 
  -3 -18   4       78.29       79.88      6.64 o 
  -2 -18   4      104.59      112.31     11.17 o 
  -1 -18   4      237.25      232.69     15.25 o 
   0 -18   4     1719.91     1693.89     34.47 o 
   1 -18   4      190.53      195.42     10.61 o 
   2 -18   4       20.69       14.30      3.18 o 
  -9 -17   4        3.31        0.83      2.21 o 
  -8 -17   4      421.89      410.89     15.98 o 
  -7 -17   4      126.19      119.41      7.91 o 
  -6 -17   4      159.82      136.61      9.32 o 
  -5 -17   4        0.00        2.90      1.82 o 
  -4 -17   4        6.72        3.95      1.75 o 
  -3 -17   4       44.66       47.08      5.67 o 
  -2 -17   4      129.31      127.90     10.26 o 
  -1 -17   4       10.46       18.14      3.34 o 
   0 -17   4      102.24      110.69      8.46 o 
   1 -17   4       34.91       33.40      5.39 o 
   2 -17   4       95.62      100.56      8.56 o 
   3 -17   4       21.28       18.36      5.83 o 
  -9 -16   4       11.22        9.83      2.38 o 
  -8 -16   4       72.65       78.61      7.85 o 
  -7 -16   4       66.57       60.50      6.04 o 
  -6 -16   4        2.69        0.94      1.43 o 
  -5 -16   4       20.75       24.10      4.35 o 
  -4 -16   4        0.04       -1.20      1.74 o 
  -3 -16   4       10.24        9.34      3.61 o 
  -2 -16   4       59.70       58.31      7.59 o 
  -1 -16   4      130.83      145.80     11.06 o 
   0 -16   4      306.88      334.34     16.68 o 
   1 -16   4      696.87      764.31     24.23 o 
   2 -16   4        0.38        3.95      1.48 o 
   3 -16   4      227.88      236.91     13.52 o 
   4 -16   4       25.93       22.55      4.42 o 
 -10 -15   4        1.25        3.67      3.03 o 
  -9 -15   4        1.25        0.96      1.37 o 
  -8 -15   4       34.77       37.47      4.58 o 
  -7 -15   4        0.88       -1.61      1.88 o 
  -6 -15   4      307.18      289.62     16.16 o 
  -5 -15   4      192.03      184.51     11.42 o 
  -4 -15   4      566.73      612.39     20.45 o 
  -3 -15   4       35.02       43.06      5.71 o 
  -2 -15   4      891.21      925.49     39.81 o 
  -1 -15   4      212.81      225.39     14.47 o 
   0 -15   4      307.31      362.35     18.53 o 
   1 -15   4      224.67      230.46     12.77 o 
   2 -15   4        0.04        4.08      2.09 o 
   3 -15   4       24.30       26.87      3.52 o 
   4 -15   4       68.53       67.34      4.69 o 
   5 -15   4       75.30       71.77      7.35 o 
 -10 -14   4       14.15        9.36      1.85 o 
  -9 -14   4        8.62        7.57      1.91 o 
  -8 -14   4      119.84      120.17      7.00 o 
  -7 -14   4       29.70       28.39      4.75 o 
  -6 -14   4     1460.81     1571.06     39.56 o 
  -5 -14   4       42.27       37.50      5.22 o 
  -4 -14   4     1297.01     1319.21     33.41 o 
  -3 -14   4       73.20       67.28      8.55 o 
  -2 -14   4      870.57      903.21     39.42 o 
  -1 -14   4       36.06       32.15      5.37 o 
   0 -14   4        8.94        9.27      3.38 o 
   1 -14   4        1.74        4.88      2.83 o 
   2 -14   4      371.11      401.50     15.95 o 
   3 -14   4       37.32       43.39      5.05 o 
   4 -14   4       44.40       43.52      4.73 o 
   5 -14   4       30.40       27.41      2.85 o 
 -11 -13   4        7.27        5.95      2.68 o 
 -10 -13   4        8.68        7.78      2.25 o 
  -9 -13   4      325.29      325.35     16.55 o 
  -8 -13   4       11.80        7.66      2.85 o 
  -7 -13   4       10.76        7.53      2.36 o 
  -6 -13   4      716.47      693.01     26.97 o 
  -5 -13   4     1060.09     1078.53     29.16 o 
  -4 -13   4        3.56       -0.27      1.92 o 
  -3 -13   4      125.61      153.16     13.70 o 
  -2 -13   4     1039.54     1129.94     35.71 o 
  -1 -13   4        0.40        0.61      1.24 o 
   0 -13   4        0.57       -1.56      1.95 o 
   1 -13   4       88.18       83.35     11.39 o 
   2 -13   4      985.23     1015.03     45.44 o 
   3 -13   4      537.91      591.15     27.79 o 
   4 -13   4       76.16       71.50      7.30 o 
   5 -13   4      499.09      510.76     15.17 o 
   6 -13   4       14.59       10.95      2.07 o 
 -11 -12   4       12.62       10.07      1.98 o 
 -10 -12   4        1.51        3.47      2.35 o 
  -9 -12   4       55.20       55.57      4.98 o 
  -8 -12   4      115.19      117.10      8.80 o 
  -7 -12   4        0.95        0.03      2.08 o 
  -6 -12   4      509.68      546.04     24.09 o 
  -5 -12   4      277.49      241.54     12.79 o 
  -4 -12   4      776.90      746.88     26.17 o 
  -3 -12   4       68.10       74.53      9.44 o 
  -2 -12   4      812.73      785.00     40.08 o 
  -1 -12   4      201.63      212.97      9.89 o 
   0 -12   4     2555.92     2535.62    119.38 o 
   1 -12   4        1.90       -1.06      3.13 o 
   2 -12   4      721.92      712.12     29.37 o 
   3 -12   4      176.44      186.98     15.65 o 
   4 -12   4        2.19        3.60      1.56 o 
   5 -12   4       89.20       92.38      8.44 o 
   6 -12   4       25.08       19.23      2.95 o 
   7 -12   4      284.84      271.43     13.76 o 
 -11 -11   4      119.09      123.48      8.27 o 
 -10 -11   4      139.83      135.97      9.58 o 
  -9 -11   4       10.21       11.12      2.70 o 
  -8 -11   4      530.27      496.37     21.24 o 
  -7 -11   4      434.93      439.13     22.12 o 
  -6 -11   4     4519.11     4348.76    144.13 o 
  -5 -11   4       24.93       19.83      3.41 o 
  -4 -11   4     1526.89     1532.68     51.77 o 
  -3 -11   4      346.06      317.25     36.91 o 
  -2 -11   4      340.50      355.21     36.20 o 
  -1 -11   4      756.70      727.13     42.34 o 
   0 -11   4       17.83       24.69      8.32 o 
   1 -11   4      534.35      540.67     23.70 o 
   2 -11   4        0.23        5.85      1.82 o 
   3 -11   4      775.73      826.49     30.75 o 
   4 -11   4      330.71      373.59     29.10 o 
   5 -11   4       43.89       44.24      7.52 o 
   6 -11   4      121.41      122.30      9.20 o 
   7 -11   4        0.13       -1.15      1.84 o 
 -11 -10   4       15.83        9.87      2.79 o 
 -10 -10   4      254.53      250.14     15.27 o 
  -9 -10   4       29.55       32.18      6.15 o 
  -8 -10   4     1046.69     1042.23     29.49 o 
  -7 -10   4      504.33      472.76     21.75 o 
  -6 -10   4      314.98      304.93     13.49 o 
  -5 -10   4        8.81        3.98      5.51 o 
  -4 -10   4      242.10      248.13     22.10 o 
  -3 -10   4      271.86      257.46     15.89 o 
  -2 -10   4        4.51        8.10      2.91 o 
  -1 -10   4      856.34      895.79     44.42 o 
   0 -10   4     5260.18     5086.53    112.02 o 
   1 -10   4       68.60       77.77     13.96 o 
   2 -10   4      631.44      622.36     23.45 o 
   3 -10   4     2374.19     2438.96     39.53 o 
   4 -10   4      577.14      564.26     22.47 o 
   5 -10   4       19.35       20.35      4.16 o 
   6 -10   4       31.78       39.22      6.67 o 
   7 -10   4      174.96      157.60     14.22 o 
   8 -10   4      576.56      586.12     17.59 o 
 -12  -9   4       49.05       56.23     10.26 o 
 -11  -9   4       42.16       41.26      4.96 o 
 -10  -9   4       58.12       60.91      7.80 o 
  -9  -9   4      107.81      102.33      8.07 o 
  -8  -9   4      303.78      279.90     14.01 o 
  -7  -9   4      251.00      253.21     10.97 o 
  -6  -9   4      448.22      461.59     18.49 o 
  -5  -9   4       69.10       69.66      8.40 o 
  -4  -9   4      226.87      175.19     18.06 o 
  -3  -9   4     1501.41     1449.70    161.41 o 
  -2  -9   4      306.68      277.51     12.18 o 
  -1  -9   4     1454.11     1464.89     33.61 o 
   0  -9   4      755.14      774.20     41.16 o 
   1  -9   4      731.65      783.37     43.54 o 
   2  -9   4       80.89       90.16     16.11 o 
   3  -9   4      627.95      639.19     17.77 o 
   4  -9   4      218.68      227.67     12.41 o 
   5  -9   4      146.26      125.68     11.77 o 
   6  -9   4      982.81     1065.15     30.79 o 
   7  -9   4       54.85       58.13      6.24 o 
   8  -9   4       64.49       61.79      9.12 o 
 -12  -8   4       94.45      103.05     10.92 o 
 -11  -8   4        2.41        1.77      2.64 o 
 -10  -8   4      379.62      385.70     20.14 o 
  -9  -8   4     1603.04     1628.73     52.55 o 
  -8  -8   4     1258.60     1282.62     43.30 o 
  -7  -8   4      291.33      290.53     11.54 o 
  -6  -8   4      411.96      395.66     24.08 o 
  -5  -8   4      385.76      408.03     19.81 o 
  -4  -8   4     1081.93     1090.17     68.43 o 
  -3  -8   4      748.69      721.17     63.55 o 
  -2  -8   4       47.22       51.61      6.09 o 
  -1  -8   4     1184.29     1350.78     28.93 o 
   0  -8   4     2260.61     2605.79     64.78 o 
   1  -8   4     1526.17     1620.40     36.96 o 
   2  -8   4      577.73      548.99     36.50 o 
   3  -8   4        7.50        5.16      3.35 o 
   4  -8   4       63.23       51.34      5.56 o 
   5  -8   4     1781.36     1785.30     38.23 o 
   6  -8   4     1868.88     1918.88     44.97 o 
   7  -8   4        8.04       10.84      4.22 o 
   8  -8   4       10.36       11.96      2.86 o 
   9  -8   4        7.70        4.80      1.69 o 
 -12  -7   4      168.51      209.01     19.81 o 
 -11  -7   4       77.00       74.66      9.95 o 
 -10  -7   4     1021.15     1012.23     26.83 o 
  -9  -7   4        8.29       11.45      3.70 o 
  -8  -7   4      164.28      173.38     11.67 o 
  -7  -7   4      221.28      233.04     10.84 o 
  -6  -7   4        0.82        1.16      1.66 o 
  -5  -7   4      273.11      302.81     19.33 o 
  -4  -7   4      477.90      459.39     19.02 o 
  -3  -7   4       20.39       31.91      4.89 o 
  -2  -7   4      891.26      786.08     89.68 o 
  -1  -7   4       55.40       61.06      7.15 o 
   0  -7   4      711.84      855.47     24.32 o 
   1  -7   4      672.86      728.93     19.34 o 
   2  -7   4       81.50       95.30      9.17 o 
   3  -7   4        4.89        2.18      4.38 o 
   4  -7   4      999.67     1063.60     50.70 o 
   5  -7   4       87.00       90.68      8.84 o 
   6  -7   4     2157.09     2276.27     39.75 o 
   7  -7   4       19.60       17.64      3.93 o 
   8  -7   4       10.85       15.35      3.48 o 
   9  -7   4      223.70      244.15     18.95 o 
 -12  -6   4       42.34       38.03      7.62 o 
 -11  -6   4        5.61        9.99      4.02 o 
 -10  -6   4     1152.48     1164.69     23.64 o 
  -9  -6   4       81.60       83.09      7.26 o 
  -8  -6   4      193.20      189.18      9.82 o 
  -7  -6   4      208.26      191.51     10.47 o 
  -6  -6   4     1934.37     1827.70     51.03 o 
  -5  -6   4      711.11      741.64     29.80 o 
  -4  -6   4      534.85      594.20     26.48 o 
  -3  -6   4       26.60       24.68      4.08 o 
  -2  -6   4      249.78      220.89     11.71 o 
  -1  -6   4      319.79      319.58     12.84 o 
   0  -6   4    11409.81    12225.57    151.84 o 
   1  -6   4     2819.42     3267.32    114.80 o 
   2  -6   4      434.65      411.95     18.46 o 
   3  -6   4      102.09      124.68     10.83 o 
   4  -6   4      241.01      256.88     16.02 o 
   5  -6   4      251.62      274.75     18.29 o 
   6  -6   4      440.43      513.13     21.82 o 
   7  -6   4       21.07       27.45      5.22 o 
   8  -6   4       68.53       67.45      7.39 o 
   9  -6   4       31.01       30.65      4.05 o 
  10  -6   4       60.11       63.20      6.59 o 
 -12  -5   4        1.07        5.60      4.18 o 
 -11  -5   4      304.34      302.41     18.49 o 
 -10  -5   4      113.01      105.79      7.16 o 
  -9  -5   4       22.54       21.30      3.38 o 
  -8  -5   4       17.37       22.24      2.72 o 
  -7  -5   4      616.54      607.75     30.86 o 
  -6  -5   4      144.81       93.25     11.26 o 
  -5  -5   4      186.44      174.62     14.26 o 
  -4  -5   4     4881.49     5310.25    264.55 o 
  -3  -5   4       61.81       68.87      6.24 o 
  -2  -5   4     1676.32     1711.48     30.36 o 
  -1  -5   4       48.23       44.16      4.40 o 
   0  -5   4      205.44      211.00     10.57 o 
   1  -5   4     1769.89     1897.85     36.10 o 
   2  -5   4      328.43      295.05     20.28 o 
   3  -5   4      339.19      364.60     18.73 o 
   4  -5   4      499.72      495.83     27.61 o 
   5  -5   4      150.15      134.87     16.40 o 
   6  -5   4     2262.73     2336.99     69.59 o 
   7  -5   4      462.44      512.63     22.18 o 
   8  -5   4        0.67        1.38      1.97 o 
   9  -5   4        1.26        0.28      1.57 o 
  10  -5   4       43.43       39.38      4.62 o 
 -12  -4   4      338.98      610.23     62.18 o 
 -11  -4   4        0.95        2.26      2.28 o 
 -10  -4   4       18.26       18.18      3.24 o 
  -9  -4   4       17.82        9.99      2.02 o 
  -8  -4   4     1095.28     1086.08     22.57 o 
  -7  -4   4      257.91      269.17     20.68 o 
  -6  -4   4        3.20        4.78      3.19 o 
  -5  -4   4       82.36       77.09      9.30 o 
  -4  -4   4      257.38      290.14     16.32 o 
  -3  -4   4       85.11       87.53      7.69 o 
  -2  -4   4    13840.50    14882.05    859.70 o 
  -1  -4   4     1264.87     1385.88     30.94 o 
   0  -4   4     5858.86     5736.87     51.74 o 
   1  -4   4      180.90      185.07     10.43 o 
   2  -4   4      800.34      881.73     38.20 o 
   3  -4   4      626.94      686.44     47.47 o 
   4  -4   4     2368.36     2549.07    258.92 o 
   5  -4   4      219.82      193.79     19.68 o 
   6  -4   4        2.86        2.26      1.35 o 
   7  -4   4       83.37       93.16     11.24 o 
   8  -4   4       67.72       69.72      8.17 o 
   9  -4   4       92.15       96.26      9.08 o 
  10  -4   4        4.34        2.69      1.29 o 
 -12  -3   4       80.83      131.66     29.76 o 
 -11  -3   4       66.33       64.90      6.66 o 
 -10  -3   4      177.13      173.76     11.81 o 
  -9  -3   4      363.30      362.38     14.36 o 
  -8  -3   4      109.44       97.55      6.66 o 
  -7  -3   4       44.80       48.24      8.85 o 
  -6  -3   4      566.72      587.12     28.00 o 
  -5  -3   4        0.89        2.07      2.16 o 
  -4  -3   4     2227.79     2458.19     46.88 o 
  -3  -3   4      385.52      383.88     12.78 o 
  -2  -3   4     5122.94     5035.31    311.42 o 
  -1  -3   4       10.58       27.59      4.43 o 
   0  -3   4      283.81      275.27     10.19 o 
   1  -3   4      175.94      195.08      9.81 o 
   2  -3   4      832.58      884.56     37.95 o 
   3  -3   4      174.54      200.53      9.95 o 
   4  -3   4       14.57        9.87      2.51 o 
   5  -3   4       19.28       17.36      4.79 o 
   6  -3   4      653.37      688.01     40.56 o 
   7  -3   4      564.92      555.38     21.48 o 
   8  -3   4      336.41      359.92     22.01 o 
   9  -3   4      313.95      339.16     16.71 o 
  10  -3   4       76.81       75.85      6.48 o 
 -12  -2   4       19.76       26.06     20.97 o 
 -11  -2   4       23.75       15.70      3.36 o 
 -10  -2   4      369.17      386.80     29.48 o 
  -9  -2   4       98.39      107.05      7.92 o 
  -8  -2   4       84.79       70.94      5.65 o 
  -7  -2   4       71.51       65.93     10.15 o 
  -6  -2   4        8.90       13.74      2.69 o 
  -5  -2   4     1558.55     1575.60     41.04 o 
  -4  -2   4      473.42      441.79     19.19 o 
  -3  -2   4       25.01       19.97      3.64 o 
  -2  -2   4      193.22      168.41      7.16 o 
  -1  -2   4      391.72      419.06     28.76 o 
   0  -2   4     1785.14     1926.37     35.30 o 
   1  -2   4     4221.21     4100.41    159.49 o 
   2  -2   4    11844.95    12085.50    121.22 o 
   3  -2   4      574.32      612.74     22.88 o 
   4  -2   4      343.51      367.06     17.69 o 
   5  -2   4      187.53      214.39     15.11 o 
   6  -2   4      386.66      341.50     20.61 o 
   7  -2   4      862.62      882.03     24.18 o 
   8  -2   4      147.86      143.33     13.83 o 
   9  -2   4        0.32        2.44      2.45 o 
  10  -2   4       65.87       79.47      7.04 o 
  11  -2   4       85.33       86.68      6.43 o 
 -11  -1   4       36.48       26.94      3.64 o 
 -10  -1   4       97.41       98.23      9.22 o 
  -9  -1   4       12.29        8.47      2.91 o 
  -8  -1   4       69.82       79.32      5.26 o 
  -7  -1   4      393.34      368.30     23.61 o 
  -6  -1   4     1426.46     1449.27     74.03 o 
  -5  -1   4      342.70      362.72     19.19 o 
  -4  -1   4     1971.74     1958.78     40.04 o 
  -3  -1   4       78.89       76.15      7.00 o 
  -2  -1   4     5447.37     5201.84     52.10 o 
  -1  -1   4      145.03      146.15      5.45 o 
   0  -1   4        4.25        3.46      2.02 o 
   1  -1   4       70.52       64.00      5.37 o 
   2  -1   4     5227.37     4922.72     35.49 o 
   3  -1   4      119.98      122.07      6.21 o 
   4  -1   4     4045.01     4112.37     56.60 o 
   5  -1   4       11.89       14.42      4.10 o 
   6  -1   4        8.21        6.43      2.75 o 
   7  -1   4      174.53      192.20      8.64 o 
   8  -1   4        3.39        2.81      2.45 o 
   9  -1   4       96.29       81.36      9.22 o 
  10  -1   4      189.29      181.32     13.33 o 
  11  -1   4       51.59       46.28      4.33 o 
 -11   0   4       70.82       68.45      5.78 o 
 -10   0   4       30.47       29.09      5.82 o 
  -9   0   4        3.72        8.21      2.72 o 
  -8   0   4      366.82      374.98     13.99 o 
  -7   0   4       85.07       90.78      5.70 o 
  -6   0   4     1807.00     1960.96     39.65 o 
  -5   0   4      178.52      171.59      9.41 o 
  -4   0   4      435.74      416.45     17.86 o 
  -3   0   4      258.14      265.70     12.52 o 
  -2   0   4     1457.32     1433.17     26.03 o 
  -1   0   4       45.80       45.01      3.13 o 
   0   0   4     8588.73     7778.39     45.62 o 
   1   0   4       17.92       17.01      2.09 o 
   2   0   4      131.03      109.74      6.46 o 
   3   0   4      155.80      149.68      5.85 o 
   4   0   4       12.83       16.45      3.36 o 
   5   0   4      202.57      214.95     13.96 o 
   6   0   4     1700.77     1547.50     45.65 o 
   7   0   4       47.02       48.48      4.73 o 
   8   0   4     1453.91     1461.58     35.94 o 
   9   0   4      723.23      723.86     28.27 o 
  10   0   4      141.62      146.55     11.27 o 
  11   0   4        0.19        1.48      1.11 o 
 -11   1   4       20.22       22.72      3.19 o 
 -10   1   4      414.79      384.33     21.34 o 
  -9   1   4      115.61      134.23      9.22 o 
  -8   1   4      618.57      606.73     22.56 o 
  -7   1   4      687.64      699.96     15.71 o 
  -6   1   4      210.47      210.50     10.10 o 
  -5   1   4      225.76      252.44     11.47 o 
  -4   1   4     1549.35     1486.65     39.24 o 
  -3   1   4      499.22      486.63     16.54 o 
  -2   1   4      353.56      487.58     14.23 o 
  -1   1   4      209.35      184.12     15.99 o 
   0   1   4        0.00        0.63      0.81 o 
   1   1   4        6.27       19.86      3.38 o 
   2   1   4     6002.37     5867.45     70.92 o 
   3   1   4      557.63      513.86     23.05 o 
   4   1   4     2520.30     2716.08     61.26 o 
   5   1   4        0.01       -0.07      2.30 o 
   6   1   4       16.44       30.66      6.20 o 
   7   1   4      530.97      499.99     18.19 o 
   8   1   4      220.13      229.53     11.95 o 
   9   1   4      291.13      290.75     17.23 o 
  10   1   4       55.33       59.77      6.64 o 
  11   1   4      122.38      116.68      8.44 o 
 -11   2   4        0.76        2.42      1.25 o 
 -10   2   4       12.12       17.66      6.17 o 
  -9   2   4       14.91        9.97      5.37 o 
  -8   2   4       12.03        5.73      3.52 o 
  -7   2   4        0.08        2.00      1.39 o 
  -6   2   4       12.62       10.41      1.98 o 
  -5   2   4      510.01      483.61     19.06 o 
  -4   2   4       23.57       25.60      2.86 o 
  -3   2   4      162.14      167.44      6.34 o 
  -2   2   4     2124.87     2034.72     21.91 o 
  -1   2   4      161.30      155.93      4.50 o 
   0   2   4    22703.81    21509.57    560.20 o 
   1   2   4        3.96        5.20      1.70 o 
   2   2   4     1383.86     1353.95     31.91 o 
   3   2   4        0.17        1.17      1.54 o 
   4   2   4      125.34       98.15     11.33 o 
   5   2   4       86.02       71.70     10.80 o 
   6   2   4        0.24        4.31      3.51 o 
   7   2   4     1198.99     1093.87     88.24 o 
   8   2   4      729.39      709.03     22.39 o 
   9   2   4        0.05       -1.42      1.42 o 
  10   2   4      385.91      407.50     18.17 o 
  11   2   4       11.70        6.31      3.21 o 
 -11   3   4        2.75        2.63      1.08 o 
 -10   3   4      289.73      292.00     14.21 o 
  -9   3   4       37.21       35.91      8.30 o 
  -8   3   4      426.69      435.24     14.76 o 
  -7   3   4       40.52       44.11      5.24 o 
  -6   3   4     1378.85     1365.86    102.96 o 
  -5   3   4      254.91      261.30     10.45 o 
  -4   3   4       59.73       85.94      5.30 o 
  -3   3   4      241.35      216.97      7.32 o 
  -2   3   4      189.92      176.64      5.53 o 
  -1   3   4       97.55       89.33      3.61 o 
   0   3   4        1.22        0.85      0.57 o 
   1   3   4       72.90       73.54      2.74 o 
   2   3   4      459.08      662.57     59.48 o 
   3   3   4      586.66      589.95     23.35 o 
   4   3   4     2358.24     2238.82     53.29 o 
   5   3   4      309.70      357.02     23.55 o 
   6   3   4     1048.81     1161.83     46.99 o 
   7   3   4      314.81      283.02     25.75 o 
   8   3   4       73.42       78.66      5.76 o 
   9   3   4      287.80      316.34     14.64 o 
  10   3   4      390.64      437.74     19.21 o 
  11   3   4       22.04       24.84      3.71 o 
  12   3   4      122.72      112.64     10.69 o 
 -10   4   4      153.21      158.97      9.85 o 
  -9   4   4       82.95       77.57      7.41 o 
  -8   4   4      101.75      109.62      8.54 o 
  -7   4   4      395.96      377.31     13.65 o 
  -6   4   4       25.23       33.22      3.57 o 
  -5   4   4        5.75        4.94      2.32 o 
  -4   4   4      199.93      173.60     11.71 o 
  -3   4   4     2182.10     2184.68     28.06 o 
  -2   4   4      799.67      685.53     15.94 o 
  -1   4   4      184.94      188.64      5.18 o 
   0   4   4     4569.03     4330.08     61.74 o 
   1   4   4        4.07        6.52      0.90 o 
   2   4   4     2024.56     2071.09    107.79 o 
   3   4   4      447.14      399.90     18.74 o 
   4   4   4      471.35      460.12     23.16 o 
   5   4   4       42.68       36.64      7.28 o 
   6   4   4       21.56       10.15      3.93 o 
   7   4   4       23.53        9.44      4.89 o 
   8   4   4     1466.91     1517.37     29.34 o 
   9   4   4       21.17       21.64      3.20 o 
  10   4   4      840.86      907.49     20.28 o 
  11   4   4        0.06       -0.53      1.19 o 
  12   4   4        0.01       -1.36      1.93 o 
 -10   5   4      220.51      217.13     10.12 o 
  -9   5   4       18.15       12.66      3.01 o 
  -8   5   4       43.89       31.53      4.53 o 
  -7   5   4      593.44      553.59     22.04 o 
  -6   5   4     1067.03     1074.56     20.91 o 
  -5   5   4       86.21       86.83     14.21 o 
  -4   5   4       17.42       28.62      6.91 o 
  -3   5   4       75.38       92.98     11.12 o 
  -2   5   4     4095.54     4351.55     70.26 o 
  -1   5   4       42.12       39.38      5.91 o 
   0   5   4       13.57       13.77      2.52 o 
   1   5   4        8.83       10.38      1.19 o 
   2   5   4       40.14       35.90      3.09 o 
   3   5   4        2.64        4.27      1.90 o 
   4   5   4     1249.81     1218.75     37.39 o 
   5   5   4      103.25      114.64     12.92 o 
   6   5   4      967.21      991.76     42.71 o 
   7   5   4        6.56        6.78      4.50 o 
   8   5   4        8.50        4.08      1.50 o 
   9   5   4      318.13      336.02     14.81 o 
  10   5   4        8.07       12.13      2.57 o 
  11   5   4      453.78      500.07     28.91 o 
  12   5   4      325.07      298.02     19.58 o 
 -10   6   4        0.52       -1.01      1.01 o 
  -9   6   4        0.47        1.53      1.61 o 
  -8   6   4       60.16       53.82      6.65 o 
  -7   6   4      362.91      322.07     15.26 o 
  -6   6   4        8.59        4.81      1.60 o 
  -5   6   4     1275.79     1235.84     60.16 o 
  -4   6   4       17.50       14.63      6.10 o 
  -3   6   4       48.15       62.22     10.22 o 
  -2   6   4     1469.22     1652.62     48.76 o 
  -1   6   4      125.64      135.38     12.57 o 
   0   6   4     3432.86     3593.22    190.99 o 
   1   6   4      144.42      140.85      7.28 o 
   2   6   4      659.29      555.11     12.03 o 
   3   6   4      213.10      220.83     10.07 o 
   4   6   4      203.53      217.06     15.20 o 
   5   6   4        1.77        2.71      2.67 o 
   6   6   4     2219.85     2237.87     63.52 o 
   7   6   4      121.71      131.06     16.87 o 
   8   6   4        0.14        0.86      2.36 o 
   9   6   4      321.47      337.13     14.91 o 
  10   6   4       64.13       62.83      6.29 o 
  11   6   4      611.46      625.10     20.02 o 
  12   6   4        1.35       -0.43      1.14 o 
 -10   7   4        8.45        9.48      2.85 o 
  -9   7   4      130.35      121.54      6.09 o 
  -8   7   4       30.89       31.68      4.36 o 
  -7   7   4        1.44        2.90      2.16 o 
  -6   7   4      256.25      247.24     13.41 o 
  -5   7   4      388.88      390.73     15.98 o 
  -4   7   4      540.94      634.31     44.41 o 
  -3   7   4        1.48        2.81      4.44 o 
  -2   7   4      365.56      402.46     28.18 o 
  -1   7   4       11.57        9.98      4.65 o 
   0   7   4       31.20       30.68      4.82 o 
   1   7   4      103.24       89.03      8.52 o 
   2   7   4     6004.08     5820.48     79.66 o 
   3   7   4      179.33      197.33      8.57 o 
   4   7   4        6.52        1.02      1.69 o 
   5   7   4       50.45       56.33      8.86 o 
   6   7   4       28.52       30.60      7.37 o 
   7   7   4      297.27      281.46     14.68 o 
   8   7   4       37.12       38.46      3.70 o 
   9   7   4      251.46      233.04     13.28 o 
  10   7   4      249.07      265.50     12.78 o 
  11   7   4      206.28      222.72     10.07 o 
  12   7   4        0.85        2.19      1.38 o 
  -9   8   4       45.64       42.53      3.73 o 
  -8   8   4        4.91        6.64      1.60 o 
  -7   8   4       72.87       63.74      6.81 o 
  -6   8   4      281.37      232.21     13.24 o 
  -5   8   4       98.74      102.60      9.38 o 
  -4   8   4      984.10      762.14     57.41 o 
  -3   8   4      146.19      167.13     24.60 o 
  -2   8   4      167.37      164.18     21.58 o 
  -1   8   4      513.77      532.85     36.92 o 
   0   8   4       10.22       16.14      7.43 o 
   1   8   4       53.12       41.35     15.42 o 
   2   8   4     1267.14     1252.87     26.43 o 
   3   8   4      149.79      162.94     11.99 o 
   4   8   4        2.17        0.77      0.75 o 
   5   8   4       65.03       72.38      9.84 o 
   6   8   4       57.69       71.08     11.13 o 
   7   8   4       79.33       91.03      5.71 o 
   8   8   4      159.73      152.62      9.00 o 
   9   8   4        3.43        1.03      2.43 o 
  10   8   4      211.16      220.94     11.59 o 
  11   8   4       11.68       14.58      2.64 o 
  12   8   4      271.17      286.99     12.88 o 
  -9   9   4        1.79        1.98      1.02 o 
  -8   9   4        1.68        1.73      1.17 o 
  -7   9   4      246.36      233.86     10.77 o 
  -6   9   4      145.51      125.35      8.41 o 
  -5   9   4       95.34       95.77      7.65 o 
  -4   9   4      101.38       79.60      6.92 o 
  -3   9   4       18.06       -3.21      7.27 o 
  -2   9   4     1419.60     1215.45     69.11 o 
  -1   9   4      365.21      240.87     27.64 o 
   0   9   4       42.77       22.09      7.89 o 
   1   9   4        6.55        6.73      4.58 o 
   2   9   4      437.66      409.92     23.95 o 
   3   9   4      191.60      171.54     13.01 o 
   4   9   4       93.33       80.52      5.97 o 
   5   9   4      301.04      362.67     16.42 o 
   6   9   4      893.43      904.84     22.97 o 
   7   9   4        0.57        0.10      1.13 o 
   8   9   4      292.74      259.91     14.55 o 
   9   9   4       71.44       64.49      6.84 o 
  10   9   4       20.18       15.34      3.15 o 
  11   9   4       36.75       41.52      3.90 o 
  12   9   4      145.79      135.23      9.44 o 
  -8  10   4       52.53       51.53      4.96 o 
  -7  10   4       50.93       55.41      5.81 o 
  -6  10   4      216.43      234.21     11.23 o 
  -5  10   4      557.32      553.16     17.90 o 
  -4  10   4      597.70      641.87     18.69 o 
  -3  10   4       33.39       30.48      3.95 o 
  -2  10   4      287.78      182.36     30.06 o 
  -1  10   4       13.47        0.62      6.09 o 
   0  10   4     5402.99     3339.28    116.54 o 
   1  10   4      143.15      133.84     21.70 o 
   2  10   4       28.62       23.23      4.07 o 
   3  10   4       29.53       43.89     12.45 o 
   4  10   4        0.03        2.75      2.31 o 
   5  10   4      576.19      672.95     43.80 o 
   6  10   4       29.02       43.31      4.52 o 
   7  10   4        4.46        4.82      1.26 o 
   8  10   4       19.05       19.47      3.65 o 
   9  10   4      196.23      197.35     11.44 o 
  10  10   4        5.79        3.90      1.65 o 
  11  10   4       18.80       14.87      2.65 o 
  12  10   4        8.58        6.46      3.58 o 
  -8  11   4       17.69       12.77      2.36 o 
  -7  11   4        2.96        0.08      1.28 o 
  -6  11   4        2.62        0.35      2.29 o 
  -5  11   4      883.62      833.34     25.88 o 
  -4  11   4       16.33       22.70      3.60 o 
  -3  11   4      133.55      120.57      8.70 o 
  -2  11   4       41.95       43.28      6.60 o 
  -1  11   4     1271.87      906.02     68.69 o 
   0  11   4        8.14       12.60      7.89 o 
   1  11   4       17.75       18.89      4.98 o 
   2  11   4     1497.90     1642.62     42.91 o 
   3  11   4      318.52      326.76     19.41 o 
   4  11   4     1367.90     1497.29     85.18 o 
   5  11   4      332.10      339.04     31.16 o 
   6  11   4     1668.51     1635.07     31.99 o 
   7  11   4        7.83        7.79      2.30 o 
   8  11   4     1195.10     1184.86     30.81 o 
   9  11   4      257.79      254.17     12.28 o 
  10  11   4      178.86      159.32      9.92 o 
  11  11   4        3.86        0.32      0.85 o 
  -7  12   4      167.99      169.05      8.92 o 
  -6  12   4       17.63       18.82      3.56 o 
  -5  12   4      390.21      385.96     19.03 o 
  -4  12   4       14.89        8.55      3.18 o 
  -3  12   4       38.33       44.18      6.60 o 
  -2  12   4       52.32       45.58      6.00 o 
  -1  12   4      121.12      130.07     11.54 o 
   0  12   4     3798.95     4166.42    136.55 o 
   1  12   4       26.44       36.07      7.11 o 
   2  12   4     1130.03     1264.05     86.41 o 
   3  12   4        0.00       -1.98      4.76 o 
   4  12   4     1095.58     1010.91     55.89 o 
   5  12   4       48.24       51.71      6.00 o 
   6  12   4       12.37        6.23      2.62 o 
   7  12   4       28.59       35.09      5.09 o 
   8  12   4        9.01        9.77      4.58 o 
   9  12   4      113.14       92.45      7.01 o 
  10  12   4       14.63       18.82      3.15 o 
  11  12   4       61.32       51.19      3.64 o 
  -7  13   4       10.60        5.54      1.52 o 
  -6  13   4       81.43       85.74      8.66 o 
  -5  13   4       35.06       35.37      4.30 o 
  -4  13   4      205.48      214.15     11.93 o 
  -3  13   4        2.05        1.13      2.55 o 
  -2  13   4      109.22      101.64      8.45 o 
  -1  13   4       25.99       20.08      3.45 o 
   0  13   4      131.72      150.23     12.52 o 
   1  13   4      592.49      613.92     20.28 o 
   2  13   4       18.17       18.06      3.09 o 
   3  13   4       52.43       52.63      6.01 o 
   4  13   4      216.98      199.52     11.15 o 
   5  13   4      214.85      225.81     10.43 o 
   6  13   4      574.29      571.88     22.50 o 
   7  13   4      237.44      236.80     15.14 o 
   8  13   4        4.66        0.85      1.54 o 
   9  13   4       62.62       43.46      6.13 o 
  10  13   4       32.89       43.10      5.69 o 
  11  13   4       48.09       44.92      4.13 o 
  -6  14   4      183.95      188.11     15.45 o 
  -5  14   4      159.28      144.34     11.75 o 
  -4  14   4     1203.14     1186.50     29.97 o 
  -3  14   4       22.43       22.20      4.44 o 
  -2  14   4        2.63       -0.97      1.86 o 
  -1  14   4        0.52        0.55      2.08 o 
   0  14   4       28.55       22.59      4.72 o 
   1  14   4      110.78      123.20      9.27 o 
   2  14   4       57.45       47.04      5.75 o 
   3  14   4      149.43      140.58     10.41 o 
   4  14   4      926.97      936.02     24.54 o 
   5  14   4       51.30       48.42      4.74 o 
   6  14   4      490.49      433.28     15.64 o 
   7  14   4        3.29        5.31      2.61 o 
   8  14   4       79.56       70.52      7.25 o 
   9  14   4      108.99      108.13      8.42 o 
  10  14   4      178.01      169.29     10.02 o 
  11  14   4        0.53        1.89      1.38 o 
  -6  15   4       42.59       37.78      4.86 o 
  -5  15   4        3.81        4.15      2.43 o 
  -4  15   4       17.26       18.21      3.60 o 
  -3  15   4      242.79      255.91     14.65 o 
  -2  15   4        0.27        1.48      1.57 o 
  -1  15   4       75.59       83.51     10.94 o 
   0  15   4       43.84       43.74      6.42 o 
   1  15   4      124.14      120.28     10.54 o 
   2  15   4      245.32      235.57     18.46 o 
   3  15   4       15.31       16.93      3.87 o 
   4  15   4       53.09       68.29      7.40 o 
   5  15   4        3.13        6.42      2.00 o 
   6  15   4      150.95      133.25      9.01 o 
   7  15   4      240.42      246.20     14.22 o 
   8  15   4       28.90       30.23      4.19 o 
   9  15   4       38.59       42.93      5.78 o 
  10  15   4      126.60      142.55     10.63 o 
  -5  16   4      207.56      217.79     10.32 o 
  -4  16   4       47.31       45.59      4.79 o 
  -3  16   4        7.64       12.91      2.41 o 
  -2  16   4      143.59      152.64      9.96 o 
  -1  16   4        7.64        8.41      2.33 o 
   0  16   4      109.04      108.27      9.02 o 
   1  16   4        0.69        1.63      2.93 o 
   2  16   4       34.22       34.42      5.04 o 
   3  16   4       32.28       31.47      4.81 o 
   4  16   4      209.12      194.34     12.29 o 
   5  16   4       41.23       28.59      4.21 o 
   6  16   4       70.77       67.05      6.91 o 
   7  16   4        4.70        1.54      3.04 o 
   8  16   4       65.14       66.48      5.93 o 
   9  16   4       66.56       64.67      5.59 o 
  10  16   4       80.23       85.14      7.18 o 
  -4  17   4      130.88      106.83     11.07 o 
  -3  17   4        0.57        1.86      1.28 o 
  -2  17   4      259.50      283.34     12.18 o 
  -1  17   4      201.93      206.29     13.38 o 
   0  17   4        2.84        3.65      1.91 o 
   1  17   4       15.01       14.84      3.14 o 
   2  17   4       30.97       32.22      5.00 o 
   3  17   4       36.35       36.59      4.99 o 
   4  17   4      720.66      661.70     22.91 o 
   5  17   4      200.72      209.76     11.57 o 
   6  17   4        8.38        2.77      1.35 o 
   7  17   4       13.80       15.37      3.65 o 
   8  17   4       22.66       29.38      4.19 o 
   9  17   4        0.00        0.82      1.00 o 
  10  17   4        9.42       13.74      3.55 o 
  -3  18   4      126.72      118.83      7.44 o 
  -2  18   4      229.12      227.04     10.75 o 
  -1  18   4      249.78      251.95     13.09 o 
   0  18   4       59.93       62.82     10.41 o 
   1  18   4       51.45       50.34      8.16 o 
   2  18   4      826.64      839.07     32.57 o 
   3  18   4      276.35      266.05     12.54 o 
   4  18   4      233.53      211.16     14.54 o 
   5  18   4        3.32        1.76      1.66 o 
   6  18   4       35.01       36.92      4.88 o 
   7  18   4       58.11       60.03      5.86 o 
   8  18   4       87.43       86.22      6.16 o 
   9  18   4       25.59       21.01      3.33 o 
  -2  19   4      297.52      302.89     16.90 o 
  -1  19   4      227.88      216.07      9.20 o 
   0  19   4        2.24        1.11      1.55 o 
   1  19   4      240.07      260.44     13.25 o 
   2  19   4      513.33      541.37     19.62 o 
   3  19   4        0.04       -1.77      1.77 o 
   4  19   4      310.07      338.40     17.17 o 
   5  19   4      160.08      172.42     10.17 o 
   6  19   4      203.77      217.33     11.97 o 
   7  19   4      104.73       99.33      6.47 o 
   8  19   4        8.27        5.10      1.35 o 
  -1  20   4      125.94      131.96     10.40 o 
   0  20   4      231.30      233.95     16.23 o 
   1  20   4      309.39      303.70     11.67 o 
   2  20   4        0.23       -0.25      0.90 o 
   3  20   4       95.82      104.20      7.99 o 
   4  20   4       51.34       46.63      4.77 o 
   5  20   4        0.11       -2.14      3.11 o 
   6  20   4        9.40        4.12      1.12 o 
   7  20   4       20.25       21.99      3.43 o 
   1  21   4       71.68       77.24      8.48 o 
   2  21   4        0.00       -0.54      0.96 o 
   3  21   4       94.23       91.26      5.79 o 
   4  21   4      253.04      239.53     15.16 o 
   5  21   4       71.40       63.02      6.16 o 
   6  21   4      188.72      174.06     13.63 o 
  -6 -19   5        0.10       -0.07      1.41 o 
  -5 -19   5        0.74        1.32      0.95 o 
  -4 -19   5       10.88       12.24      2.85 o 
  -3 -19   5        0.00        0.46      1.29 o 
  -2 -19   5        3.52        4.76      1.39 o 
  -1 -19   5       27.67       20.62      3.66 o 
   0 -19   5       21.09       20.37      3.98 o 
  -8 -18   5      912.82      799.59     27.40 o 
  -7 -18   5      155.35      144.18      7.78 o 
  -6 -18   5        0.09        1.91      1.46 o 
  -5 -18   5        0.61       -0.86      0.96 o 
  -4 -18   5       75.76       61.40      6.14 o 
  -3 -18   5       15.44       13.99      3.25 o 
  -2 -18   5       19.63       14.11      2.98 o 
  -1 -18   5       50.68       47.36      6.57 o 
   0 -18   5     1144.79     1092.69     36.93 o 
   1 -18   5      257.61      238.29     13.89 o 
  -8 -17   5      689.01      642.64     17.74 o 
  -7 -17   5       42.28       41.43      4.07 o 
  -6 -17   5        1.98        1.30      1.83 o 
  -5 -17   5        1.04        0.22      2.17 o 
  -4 -17   5        7.63        5.77      1.67 o 
  -3 -17   5        8.21        8.89      2.00 o 
  -2 -17   5       13.13       11.46      3.72 o 
  -1 -17   5        6.84       12.02      2.43 o 
   0 -17   5      153.52      167.03     10.04 o 
   1 -17   5      132.69      129.29      8.08 o 
   2 -17   5      247.87      247.51     12.36 o 
  -9 -16   5      115.50      109.16      7.13 o 
  -8 -16   5      111.96      106.16      8.60 o 
  -7 -16   5       22.51       16.23      2.80 o 
  -6 -16   5       63.38       57.48      6.38 o 
  -5 -16   5       81.86       85.48      7.86 o 
  -4 -16   5       73.54       77.77      6.68 o 
  -3 -16   5      124.30      110.62     10.17 o 
  -2 -16   5     1133.15     1161.20     64.36 o 
  -1 -16   5       44.83       43.33      5.72 o 
   0 -16   5      193.24      212.87     12.97 o 
   1 -16   5      228.61      248.30     13.36 o 
   2 -16   5        8.28       13.06      3.42 o 
   3 -16   5       46.02       45.76      5.62 o 
   4 -16   5        4.29        7.29      2.47 o 
 -10 -15   5       23.15       35.16      6.17 o 
  -9 -15   5      148.65      150.85      9.91 o 
  -8 -15   5      234.25      240.03     11.55 o 
  -7 -15   5        9.69       12.04      2.91 o 
  -6 -15   5        1.56       -2.25      2.25 o 
  -5 -15   5      104.50      111.66      8.68 o 
  -4 -15   5       61.67       54.66      5.89 o 
  -3 -15   5      959.65      997.21     27.21 o 
  -2 -15   5     1764.65     1746.14     48.10 o 
  -1 -15   5       73.29       98.61      9.53 o 
   0 -15   5      110.03      122.55     10.49 o 
   1 -15   5      316.55      349.37     15.29 o 
   2 -15   5      102.41      101.79      7.76 o 
   3 -15   5       15.46       17.28      3.16 o 
   4 -15   5        0.83        1.33      1.15 o 
 -10 -14   5       80.24       72.19      8.74 o 
  -9 -14   5      172.93      164.45      7.87 o 
  -8 -14   5       49.73       43.74      4.55 o 
  -7 -14   5        5.06        5.58      1.89 o 
  -6 -14   5        8.18        5.16      1.81 o 
  -5 -14   5      707.37      758.72     23.83 o 
  -4 -14   5     1638.09     1763.12     47.68 o 
  -3 -14   5       91.81       94.39      8.57 o 
  -2 -14   5      119.12      142.12     15.62 o 
  -1 -14   5      431.16      409.33     23.49 o 
   0 -14   5      507.75      496.98     22.18 o 
   1 -14   5     1604.86     1620.93     48.13 o 
   2 -14   5      806.21      867.23     35.09 o 
   3 -14   5       42.48       40.51      5.77 o 
   4 -14   5      133.51      113.98      6.77 o 
   5 -14   5        2.59        2.97      1.03 o 
 -11 -13   5       60.19       64.85      7.57 o 
 -10 -13   5       17.53       15.05      2.65 o 
  -9 -13   5       13.27       16.36      2.37 o 
  -8 -13   5      178.93      183.18     10.30 o 
  -7 -13   5        8.55        5.29      2.16 o 
  -6 -13   5      294.46      283.70     17.16 o 
  -5 -13   5      310.03      301.62     15.39 o 
  -4 -13   5     1581.59     1635.68     37.32 o 
  -3 -13   5      417.60      434.20     25.57 o 
  -2 -13   5     1360.32     1530.14     50.98 o 
  -1 -13   5     1105.66     1085.62     41.88 o 
   0 -13   5       17.81       15.49      6.11 o 
   1 -13   5       61.01       63.22      9.43 o 
   2 -13   5      583.45      602.99     30.21 o 
   3 -13   5      564.07      576.45     20.94 o 
   4 -13   5       12.57       11.32      2.70 o 
   5 -13   5       22.58       29.84      3.37 o 
   6 -13   5        2.83        2.11      4.25 o 
 -11 -12   5       56.75       58.20      6.02 o 
 -10 -12   5       54.91       64.76      6.38 o 
  -9 -12   5       21.50       14.24      2.96 o 
  -8 -12   5        8.79       17.49      3.15 o 
  -7 -12   5       12.80        7.54      2.45 o 
  -6 -12   5     1138.84     1111.68     34.57 o 
  -5 -12   5        1.53        6.82      2.75 o 
  -4 -12   5      441.26      422.95     19.93 o 
  -3 -12   5      103.41      101.66      9.28 o 
  -2 -12   5       42.16       46.35      9.13 o 
  -1 -12   5      182.07      212.65     12.56 o 
   0 -12   5      212.81      189.52     13.08 o 
   1 -12   5       30.06       40.58     14.38 o 
   2 -12   5      523.09      538.81     28.99 o 
   3 -12   5      603.67      636.97     23.07 o 
   4 -12   5       32.48       26.18      4.74 o 
   5 -12   5      297.99      298.38     14.09 o 
   6 -12   5       23.91       30.75      3.14 o 
   7 -12   5      149.14      140.09     11.32 o 
 -11 -11   5      133.40      120.32      9.94 o 
 -10 -11   5       10.16       12.51      3.07 o 
  -9 -11   5       46.13       35.97      4.51 o 
  -8 -11   5       71.95       56.66      6.20 o 
  -7 -11   5      620.29      598.15     21.92 o 
  -6 -11   5      125.15      143.16     12.24 o 
  -5 -11   5       12.88        6.56      2.31 o 
  -4 -11   5      269.21      234.73     11.10 o 
  -3 -11   5      315.38      304.83     24.91 o 
  -2 -11   5      228.16      224.26     29.34 o 
  -1 -11   5       61.75       54.50      8.72 o 
   0 -11   5       68.76       85.76      8.49 o 
   1 -11   5      107.77      108.20      8.60 o 
   2 -11   5     2262.56     2335.27     53.22 o 
   3 -11   5      406.92      425.11     16.71 o 
   4 -11   5        0.41        0.07      3.31 o 
   5 -11   5      235.80      248.15     14.12 o 
   6 -11   5        7.33        8.82      2.33 o 
   7 -11   5       98.61      105.34      7.87 o 
 -11 -10   5       56.39       55.81      6.01 o 
 -10 -10   5      112.91       98.87      9.28 o 
  -9 -10   5        0.01        0.26      2.34 o 
  -8 -10   5     1075.53     1053.02     29.64 o 
  -7 -10   5       62.30       48.96      5.59 o 
  -6 -10   5     3244.16     3349.59    130.46 o 
  -5 -10   5       41.51       37.24      5.03 o 
  -4 -10   5      586.29      612.81     57.26 o 
  -3 -10   5       50.87       45.81      6.59 o 
  -2 -10   5     4468.49     4474.56    142.24 o 
  -1 -10   5       40.99       37.79      9.26 o 
   0 -10   5      591.44      662.90     40.12 o 
   1 -10   5      106.36       94.06     11.03 o 
   2 -10   5     1546.94     1551.52     45.88 o 
   3 -10   5      304.88      312.06     16.11 o 
   4 -10   5     1362.96     1473.46     35.72 o 
   5 -10   5       11.87        7.47      3.05 o 
   6 -10   5       55.44       54.67      7.34 o 
   7 -10   5      512.63      559.68     36.34 o 
   8 -10   5     1801.52     1875.90     44.69 o 
 -11  -9   5      116.63      121.45     11.78 o 
 -10  -9   5      263.47      275.75     16.20 o 
  -9  -9   5       12.89        9.77      2.77 o 
  -8  -9   5     2272.02     2192.49     95.25 o 
  -7  -9   5      128.62      121.25      9.14 o 
  -6  -9   5       20.25       11.34      3.22 o 
  -5  -9   5       42.61       52.59      7.69 o 
  -4  -9   5     1375.55     1490.53    145.45 o 
  -3  -9   5      163.55      140.79     14.58 o 
  -2  -9   5      487.38      483.95     20.46 o 
  -1  -9   5      347.26      317.43     15.21 o 
   0  -9   5      365.49      370.89     19.53 o 
   1  -9   5     1126.68     1153.50     52.65 o 
   2  -9   5       11.26        9.32      4.91 o 
   3  -9   5      391.33      384.37     13.81 o 
   4  -9   5       44.48       45.66      4.91 o 
   5  -9   5        3.73        1.08      2.15 o 
   6  -9   5       71.77       77.05      7.24 o 
   7  -9   5      551.49      518.80     44.61 o 
   8  -9   5     1086.58     1149.63     31.00 o 
 -11  -8   5       30.41       31.60      9.89 o 
 -10  -8   5       21.18       21.87      4.78 o 
  -9  -8   5      139.03      150.80     10.98 o 
  -8  -8   5      855.08      840.85     27.12 o 
  -7  -8   5       14.28       13.05      1.99 o 
  -6  -8   5      286.63      337.23     16.11 o 
  -5  -8   5      121.64      129.10     13.32 o 
  -4  -8   5     6527.60     6124.71     91.39 o 
  -3  -8   5      838.76      778.41     55.82 o 
  -2  -8   5      146.32      135.14     10.66 o 
  -1  -8   5      463.55      495.01     18.44 o 
   0  -8   5      132.20      135.95     10.31 o 
   1  -8   5      133.79      162.03     12.16 o 
   2  -8   5     4151.41     4186.28     99.17 o 
   3  -8   5      388.06      403.97     30.85 o 
   4  -8   5       46.68       53.85      5.88 o 
   5  -8   5       51.75       51.00      5.29 o 
   6  -8   5       11.88        9.47      2.56 o 
   7  -8   5        6.16        7.20      2.65 o 
   8  -8   5      112.62      125.21     13.65 o 
   9  -8   5       74.35       60.09      4.84 o 
 -12  -7   5       89.56      104.95     18.40 o 
 -11  -7   5       53.14       49.94      7.18 o 
 -10  -7   5      480.26      470.54     16.07 o 
  -9  -7   5       40.93       41.64      5.55 o 
  -8  -7   5     1213.06     1180.37     25.35 o 
  -7  -7   5        0.03       -1.23      1.67 o 
  -6  -7   5      310.63      324.71     22.30 o 
  -5  -7   5        4.86        3.46      1.89 o 
  -4  -7   5     1849.56     2030.61    116.53 o 
  -3  -7   5        3.92        1.02      1.04 o 
  -2  -7   5      387.56      443.03     64.96 o 
  -1  -7   5     1054.93     1027.65     72.62 o 
   0  -7   5      151.53      173.17     11.24 o 
   1  -7   5        0.06        4.95      1.69 o 
   2  -7   5     1714.22     1685.57     39.25 o 
   3  -7   5       65.04       86.20      9.12 o 
   4  -7   5      725.73      743.39     30.76 o 
   5  -7   5     1331.72     1325.42     35.90 o 
   6  -7   5       21.05       21.27      4.72 o 
   7  -7   5      133.90      122.04     10.33 o 
   8  -7   5      116.28      116.91      8.56 o 
   9  -7   5        6.56        6.91      3.06 o 
 -12  -6   5       76.20       92.36     23.16 o 
 -11  -6   5       57.07       44.88      6.38 o 
 -10  -6   5      158.64      163.29      9.78 o 
  -9  -6   5        0.94       -0.27      1.25 o 
  -8  -6   5       41.58       34.24      4.82 o 
  -7  -6   5      100.56      103.80      6.29 o 
  -6  -6   5       90.77       63.47      9.71 o 
  -5  -6   5       33.39       44.81      7.75 o 
  -4  -6   5      960.71      975.72    117.64 o 
  -3  -6   5      200.66      206.01     12.15 o 
  -2  -6   5     1108.57     1201.74     99.45 o 
  -1  -6   5      654.61      749.41     35.13 o 
   0  -6   5     2012.63     2144.00    100.11 o 
   1  -6   5      406.61      523.97     22.97 o 
   2  -6   5     1984.61     1944.62     41.26 o 
   3  -6   5       15.60       18.53      3.89 o 
   4  -6   5       66.27       93.13     13.46 o 
   5  -6   5     1329.89     1370.61     58.24 o 
   6  -6   5     1228.42     1280.38     43.72 o 
   7  -6   5       22.01       20.21      5.67 o 
   8  -6   5      131.12      127.79     12.44 o 
   9  -6   5       29.05       35.18      5.34 o 
 -12  -5   5       65.43      130.07     28.18 o 
 -11  -5   5       62.63       59.41     14.11 o 
 -10  -5   5        2.34        1.81      1.51 o 
  -9  -5   5      544.88      569.00     22.10 o 
  -8  -5   5       29.53       27.29      4.18 o 
  -7  -5   5      915.82      924.16     20.23 o 
  -6  -5   5      419.40      414.06     24.49 o 
  -5  -5   5       19.26       11.47      3.51 o 
  -4  -5   5      143.08      147.78     12.61 o 
  -3  -5   5      841.90      912.13     90.15 o 
  -2  -5   5     1121.50     1167.76     27.12 o 
  -1  -5   5      776.57      833.14     27.33 o 
   0  -5   5        0.48        0.76      1.05 o 
   1  -5   5     1314.79     1394.00     43.57 o 
   2  -5   5      285.54      331.43     16.23 o 
   3  -5   5      465.91      482.94     20.48 o 
   4  -5   5     1614.13     1855.19     60.58 o 
   5  -5   5       88.49       96.80     10.37 o 
   6  -5   5      475.82      530.94     26.53 o 
   7  -5   5      438.52      450.48     20.35 o 
   8  -5   5      221.10      230.09     13.85 o 
   9  -5   5      216.71      208.67     11.11 o 
  10  -5   5        2.81        5.18      1.84 o 
 -12  -4   5      125.09      279.39     46.76 o 
 -11  -4   5        0.66        0.86      2.05 o 
 -10  -4   5        3.23        3.75      1.41 o 
  -9  -4   5      126.74      148.47      9.18 o 
  -8  -4   5       12.63       20.40      4.09 o 
  -7  -4   5      646.72      653.31     16.99 o 
  -6  -4   5      517.78      510.28     26.79 o 
  -5  -4   5       44.36       44.91      7.42 o 
  -4  -4   5      512.98      528.64     23.09 o 
  -3  -4   5       49.94       46.76      5.08 o 
  -2  -4   5      729.04      850.05    102.88 o 
  -1  -4   5      416.00      417.63     18.70 o 
   0  -4   5     5435.01     5172.64    219.95 o 
   1  -4   5        1.43        7.30      5.67 o 
   2  -4   5     1199.31     1339.80     30.86 o 
   3  -4   5      141.25      149.94     10.90 o 
   4  -4   5     4349.03     4071.58     88.58 o 
   5  -4   5      152.62      154.41     18.47 o 
   6  -4   5     1642.51     1736.09    101.61 o 
   7  -4   5      359.00      360.63     21.54 o 
   8  -4   5       18.83       27.57      4.78 o 
   9  -4   5       15.96        9.32      1.96 o 
  10  -4   5        4.61        4.21      1.32 o 
 -12  -3   5       13.51       72.64     27.11 o 
 -11  -3   5       41.46       47.89      5.62 o 
 -10  -3   5      318.33      325.58     15.90 o 
  -9  -3   5      135.83      143.41      9.04 o 
  -8  -3   5      473.64      465.46     17.45 o 
  -7  -3   5      121.14      109.76      6.96 o 
  -6  -3   5      926.20      911.80     35.59 o 
  -5  -3   5      264.37      236.75     16.64 o 
  -4  -3   5     1481.79     1529.95     38.48 o 
  -3  -3   5       12.89       10.34      2.88 o 
  -2  -3   5       19.08       23.75      3.79 o 
  -1  -3   5      137.33      153.49      9.60 o 
   0  -3   5        7.56        8.62      3.22 o 
   1  -3   5      317.13      337.49     13.30 o 
   2  -3   5      745.84      803.17     23.16 o 
   3  -3   5      122.50      125.66      9.15 o 
   4  -3   5     2832.17     2898.25     73.10 o 
   5  -3   5     1312.11     1268.48     52.80 o 
   6  -3   5        1.24        5.17      2.65 o 
   7  -3   5       26.86       21.64      7.44 o 
   8  -3   5       98.82       92.44     11.06 o 
   9  -3   5        0.56       -0.68      2.32 o 
  10  -3   5        5.68        4.14      1.46 o 
 -11  -2   5        1.29        0.45      1.17 o 
 -10  -2   5       69.18       76.65     10.45 o 
  -9  -2   5        5.03        5.71      2.26 o 
  -8  -2   5      376.13      425.09     16.86 o 
  -7  -2   5        0.83        0.81      2.07 o 
  -6  -2   5      721.08      748.35     35.09 o 
  -5  -2   5      164.86      187.89     14.49 o 
  -4  -2   5       63.83       80.45      8.58 o 
  -3  -2   5      250.62      244.60     13.56 o 
  -2  -2   5     5777.41     5438.43     79.46 o 
  -1  -2   5      385.84      440.00     21.29 o 
   0  -2   5      152.63      115.66      5.89 o 
   1  -2   5      239.44      206.65     14.72 o 
   2  -2   5      676.86      752.53     19.43 o 
   3  -2   5      675.87      728.07     17.11 o 
   4  -2   5     1877.81     1850.92     93.29 o 
   5  -2   5      336.56      307.40     18.64 o 
   6  -2   5      452.94      480.75     25.15 o 
   7  -2   5      441.71      441.80     19.21 o 
   8  -2   5      325.61      326.25     20.75 o 
   9  -2   5       60.65       75.66      9.53 o 
  10  -2   5       91.12       96.94      7.53 o 
  11  -2   5      111.12      114.06      6.74 o 
 -11  -1   5       27.16       30.40      4.78 o 
 -10  -1   5      192.91      170.93     11.98 o 
  -9  -1   5      220.13      214.38     13.50 o 
  -8  -1   5        4.56        3.20      1.36 o 
  -7  -1   5        3.59        5.15      2.05 o 
  -6  -1   5       48.30       71.27      6.93 o 
  -5  -1   5        6.35        1.30      1.66 o 
  -4  -1   5      210.76      202.57     13.27 o 
  -3  -1   5        3.22        1.39      0.87 o 
  -2  -1   5     3791.74     3832.67     49.03 o 
  -1  -1   5        0.62        4.27      1.58 o 
   0  -1   5        9.06        9.16      1.77 o 
   1  -1   5       93.47       96.38      9.14 o 
   2  -1   5       21.53       24.23      2.56 o 
   3  -1   5      289.02      313.08      9.90 o 
   4  -1   5      498.16      522.44     20.84 o 
   5  -1   5        3.91       10.43      3.31 o 
   6  -1   5      868.83      851.52     49.38 o 
   7  -1   5      390.80      404.90     13.64 o 
   8  -1   5     1331.36     1384.15     39.02 o 
   9  -1   5       84.96       82.37     10.14 o 
  10  -1   5      213.77      233.64     12.30 o 
  11  -1   5        3.86        5.85      3.57 o 
 -11   0   5        7.81        7.89      2.49 o 
 -10   0   5      198.72      218.90     16.24 o 
  -9   0   5      172.43      162.54      9.89 o 
  -8   0   5      581.33      620.11     24.51 o 
  -7   0   5       82.78       73.31      5.12 o 
  -6   0   5     1526.99     1549.67     69.47 o 
  -5   0   5     1114.77     1068.01     50.12 o 
  -4   0   5     1706.29     1637.96     37.39 o 
  -3   0   5      894.74      875.83     24.37 o 
  -2   0   5     1324.76     1203.44     26.01 o 
  -1   0   5        7.07        8.25      1.53 o 
   0   0   5      861.57      777.25     15.86 o 
   1   0   5      698.32      678.88     22.94 o 
   2   0   5     4688.96     4413.60    172.43 o 
   3   0   5      195.02      148.29     27.44 o 
   4   0   5      868.79      825.14     35.39 o 
   5   0   5      152.17      176.39     12.92 o 
   6   0   5        6.83        0.52      2.13 o 
   7   0   5      176.66      161.69      9.51 o 
   8   0   5      116.40      112.62      9.49 o 
   9   0   5      243.66      255.77     16.29 o 
  10   0   5      198.50      187.84     12.30 o 
  11   0   5       32.94       40.07      4.02 o 
 -11   1   5        0.54        2.26      0.88 o 
 -10   1   5      736.71      716.37     28.67 o 
  -9   1   5      866.97      887.25     23.70 o 
  -8   1   5       99.79      122.86     10.24 o 
  -7   1   5      527.19      513.75     22.55 o 
  -6   1   5     2335.58     2282.46     71.33 o 
  -5   1   5       41.73       32.94      4.30 o 
  -4   1   5      120.23       78.66      5.93 o 
  -3   1   5      178.48      196.36     10.95 o 
  -2   1   5     2546.36     2263.02     33.98 o 
  -1   1   5        5.33        5.29      0.77 o 
   0   1   5        1.00        3.22      1.23 o 
   1   1   5       76.72       79.35      3.88 o 
   2   1   5     4012.31     4036.96     38.40 o 
   3   1   5      543.66      525.95     24.94 o 
   4   1   5     1147.55     1196.23     42.33 o 
   5   1   5       29.43       24.15      4.42 o 
   6   1   5      244.59      210.98     15.21 o 
   7   1   5      518.80      487.38     14.45 o 
   8   1   5      637.37      652.36     22.20 o 
   9   1   5     2163.80     2295.63     44.75 o 
  10   1   5      324.69      316.34     16.77 o 
  11   1   5        0.20       -0.22      1.30 o 
 -11   2   5      289.87      284.85     10.31 o 
 -10   2   5       56.00       49.92      6.03 o 
  -9   2   5      202.37      192.85     13.21 o 
  -8   2   5      832.64      830.32     27.71 o 
  -7   2   5      502.73      482.89     22.16 o 
  -6   2   5       78.97       66.23      5.85 o 
  -5   2   5      260.06      288.96     10.94 o 
  -4   2   5     6351.58     6024.28     60.26 o 
  -3   2   5      711.35      639.61     15.74 o 
  -2   2   5      222.31      212.12      7.25 o 
  -1   2   5       51.26       45.63      3.59 o 
   0   2   5      437.30      405.62     10.88 o 
   1   2   5      121.49      117.02      8.05 o 
   2   2   5     1962.13     1981.30     42.32 o 
   3   2   5       55.19       48.75      7.31 o 
   4   2   5        0.41        0.72      2.23 o 
   5   2   5       33.72       28.37      7.62 o 
   6   2   5      509.01      486.36     32.33 o 
   7   2   5      218.23      187.29      9.36 o 
   8   2   5       87.48       69.77      7.28 o 
   9   2   5     2080.64     2128.94     38.41 o 
  10   2   5      251.20      246.98     13.54 o 
  11   2   5        0.43        0.58      1.41 o 
 -11   3   5       97.47       83.86      4.84 o 
 -10   3   5      107.07      122.00      9.07 o 
  -9   3   5      190.80      187.28     12.83 o 
  -8   3   5      326.09      282.22     14.03 o 
  -7   3   5      373.19      364.99     15.33 o 
  -6   3   5      517.22      495.24     22.90 o 
  -5   3   5        4.89        5.23      2.82 o 
  -4   3   5     1559.87     1685.84     36.36 o 
  -3   3   5       35.07       32.62      2.86 o 
  -2   3   5      130.53       97.96      4.38 o 
  -1   3   5       20.32       20.21      1.96 o 
   0   3   5        2.07        2.88      0.58 o 
   1   3   5        9.77       10.04      1.46 o 
   2   3   5     2837.20     2443.25     66.68 o 
   3   3   5        5.80        6.32      2.91 o 
   4   3   5      711.25      711.87     30.75 o 
   5   3   5       52.77       48.05      9.16 o 
   6   3   5     1036.97     1056.44     46.42 o 
   7   3   5      419.53      417.50     16.51 o 
   8   3   5       33.98       43.70      5.82 o 
   9   3   5      253.23      257.08     14.55 o 
  10   3   5      265.82      276.69     14.79 o 
  11   3   5       13.73       10.86      3.75 o 
 -10   4   5       61.42       47.80      5.46 o 
  -9   4   5      414.52      426.17     23.89 o 
  -8   4   5       62.24       42.63      5.66 o 
  -7   4   5       58.57       67.63      6.93 o 
  -6   4   5      814.39      772.64     17.67 o 
  -5   4   5      529.01      550.35     23.06 o 
  -4   4   5       24.11       24.48      4.53 o 
  -3   4   5       21.27       19.93      2.23 o 
  -2   4   5       98.85       90.57      4.60 o 
  -1   4   5       26.76       26.40      2.09 o 
   0   4   5     4936.59     5090.93     62.29 o 
   1   4   5       40.06       35.94      2.22 o 
   2   4   5       54.85       54.69      3.45 o 
   3   4   5      836.37      820.22     28.17 o 
   4   4   5     1216.65     1091.64     37.44 o 
   5   4   5      384.53      387.04     24.96 o 
   6   4   5      765.89      752.17     38.42 o 
   7   4   5       54.62       55.62      5.66 o 
   8   4   5        9.18       11.74      2.18 o 
   9   4   5       31.52       32.53      5.12 o 
  10   4   5      135.59      151.86      9.87 o 
  11   4   5      118.34      132.27      8.68 o 
  12   4   5        0.37       -1.56      1.56 o 
 -10   5   5       23.81       18.33      3.12 o 
  -9   5   5      249.42      240.33     14.20 o 
  -8   5   5      331.26      350.82     14.98 o 
  -7   5   5       24.87       20.97      3.29 o 
  -6   5   5      471.60      466.77     13.81 o 
  -5   5   5       22.84       25.10      8.16 o 
  -4   5   5        0.91       -1.20      3.40 o 
  -3   5   5       19.05       22.51      6.04 o 
  -2   5   5       83.80       67.90      8.95 o 
  -1   5   5      102.73      104.41     10.09 o 
   0   5   5        0.10        0.81      0.55 o 
   1   5   5       42.29       40.28      2.61 o 
   2   5   5      172.46      128.58      4.91 o 
   3   5   5      545.60      558.91     22.68 o 
   4   5   5      451.75      361.99     20.89 o 
   5   5   5        2.36        1.67      2.76 o 
   6   5   5       15.10       28.43      7.44 o 
   7   5   5        0.04        2.18      1.57 o 
   8   5   5      718.45      710.38     19.17 o 
   9   5   5       16.45       13.65      2.72 o 
  10   5   5       27.22       29.22      4.48 o 
  11   5   5        5.51        4.96      2.64 o 
  12   5   5       58.56       52.64      7.13 o 
 -10   6   5        0.97        0.70      0.93 o 
  -9   6   5       18.15       22.21      4.16 o 
  -8   6   5       21.25       20.90      3.37 o 
  -7   6   5      239.63      181.00     11.27 o 
  -6   6   5       15.61       13.65      2.61 o 
  -5   6   5      155.10      174.74     21.45 o 
  -4   6   5      125.63      106.75     14.88 o 
  -3   6   5       18.82       14.50      4.48 o 
  -2   6   5      831.00      981.56     37.28 o 
  -1   6   5        2.08        5.72      1.78 o 
   0   6   5     5616.92     6273.31    113.85 o 
   1   6   5        2.22        1.87      0.63 o 
   2   6   5       94.75       80.52      5.27 o 
   3   6   5        0.37       -0.34      0.82 o 
   4   6   5     6963.68     6671.88     88.79 o 
   5   6   5      277.12      263.93     19.96 o 
   6   6   5     2604.93     2641.95     69.95 o 
   7   6   5       78.09       83.06      6.32 o 
   8   6   5      139.88      158.20      8.90 o 
   9   6   5       29.45       25.79      3.80 o 
  10   6   5       50.10       48.19      5.52 o 
  11   6   5       81.77       89.65      7.38 o 
  12   6   5      248.45      233.87     12.05 o 
  -9   7   5       91.74      101.02      6.49 o 
  -8   7   5       67.16       54.01      5.62 o 
  -7   7   5      406.08      358.82     14.60 o 
  -6   7   5      437.09      468.64     18.41 o 
  -5   7   5      358.38      340.81     11.84 o 
  -4   7   5      393.37      436.32     35.03 o 
  -3   7   5       44.66       65.17     12.33 o 
  -2   7   5     3855.20     4986.18     95.86 o 
  -1   7   5      857.05     1032.01     39.90 o 
   0   7   5       31.20       27.19      4.38 o 
   1   7   5       81.71       91.55      6.41 o 
   2   7   5        1.46       -0.48      1.34 o 
   3   7   5       24.11       21.26      2.95 o 
   4   7   5     2239.23     2515.94     52.44 o 
   5   7   5      290.96      320.91     21.37 o 
   6   7   5     2481.81     2564.46     68.12 o 
   7   7   5       14.46        9.32      2.13 o 
   8   7   5       13.55       18.58      3.36 o 
   9   7   5      214.40      229.37     12.99 o 
  10   7   5       76.69       68.03      6.29 o 
  11   7   5      197.22      198.77      8.30 o 
  12   7   5       36.09       46.25      5.48 o 
  -9   8   5       35.88       29.93      3.01 o 
  -8   8   5       51.05       50.87      4.59 o 
  -7   8   5      175.24      198.98     11.88 o 
  -6   8   5      518.76      491.01     17.48 o 
  -5   8   5      174.64      172.78      9.48 o 
  -4   8   5        8.93       13.45      3.56 o 
  -3   8   5       10.69       22.30      9.11 o 
  -2   8   5      389.49      501.16     35.51 o 
  -1   8   5       33.04       60.69     11.89 o 
   0   8   5     9062.61    10288.66    406.33 o 
   1   8   5      310.43      335.57     16.28 o 
   2   8   5     1190.30     1250.56     31.87 o 
   3   8   5      341.79      341.31     20.55 o 
   4   8   5       39.33       37.49      5.08 o 
   5   8   5      271.11      309.96     20.75 o 
   6   8   5       67.31       44.47      8.66 o 
   7   8   5       82.52       86.36      6.41 o 
   8   8   5      268.49      284.55     14.21 o 
   9   8   5      169.25      182.30     11.43 o 
  10   8   5        7.21        3.32      2.01 o 
  11   8   5        0.58        2.39      1.71 o 
  12   8   5      109.11      112.31     16.04 o 
  -9   9   5       12.94        6.94      2.00 o 
  -8   9   5       81.38       93.23      5.52 o 
  -7   9   5       12.22       11.58      2.13 o 
  -6   9   5       85.14       75.26      6.52 o 
  -5   9   5      145.35      166.47      8.98 o 
  -4   9   5      184.62      175.75      9.09 o 
  -3   9   5      236.53      192.34     28.52 o 
  -2   9   5       14.57       19.08      9.70 o 
  -1   9   5      239.08      247.84     28.48 o 
   0   9   5       70.42       59.20     12.83 o 
   1   9   5     1182.11     1224.49     32.89 o 
   2   9   5     4087.31     4242.75     85.07 o 
   3   9   5        0.34       -0.87      1.82 o 
   4   9   5       60.48       73.77     13.70 o 
   5   9   5      230.39      288.55     29.48 o 
   6   9   5     1280.40     1311.19     34.70 o 
   7   9   5      435.84      438.95     12.55 o 
   8   9   5        5.92        3.22      2.51 o 
   9   9   5      185.20      178.14     10.69 o 
  10   9   5        0.79        1.54      1.78 o 
  11   9   5      292.35      299.11      9.91 o 
  12   9   5        0.46       -1.05      1.05 o 
  -8  10   5        4.21        4.84      1.66 o 
  -7  10   5        5.31        3.06      1.50 o 
  -6  10   5       56.64       54.17      5.31 o 
  -5  10   5        1.22        2.53      2.04 o 
  -4  10   5      576.85      631.93     15.66 o 
  -3  10   5       30.07       25.35      4.13 o 
  -2  10   5        1.65       -1.93      9.87 o 
  -1  10   5      290.10      185.68     27.97 o 
   0  10   5     1606.69      823.66     57.14 o 
   1  10   5      564.16      579.67     24.01 o 
   2  10   5      245.47      254.78     13.26 o 
   3  10   5      120.27      114.21     15.66 o 
   4  10   5      153.77      154.19     18.75 o 
   5  10   5        0.00        4.82      5.92 o 
   6  10   5     1160.39     1078.69     36.91 o 
   7  10   5        4.81        6.70      1.43 o 
   8  10   5     1206.90     1124.47     29.72 o 
   9  10   5       87.73       90.98      7.32 o 
  10  10   5      141.01      163.69     11.49 o 
  11  10   5       25.71       28.32      2.97 o 
  12  10   5      189.09      202.83      9.87 o 
  -8  11   5       50.96       38.35      4.48 o 
  -7  11   5        9.28        8.50      2.27 o 
  -6  11   5      310.98      325.48     12.43 o 
  -5  11   5       59.71       82.77      6.83 o 
  -4  11   5     1069.25     1075.12     22.32 o 
  -3  11   5        0.35       -0.32      1.98 o 
  -2  11   5       37.96       37.12      5.07 o 
  -1  11   5      303.51      140.77     27.04 o 
   0  11   5       93.95       65.43     17.52 o 
   1  11   5       13.67       13.54      4.90 o 
   2  11   5        2.36        2.11      3.12 o 
   3  11   5       86.99       96.44     10.60 o 
   4  11   5      105.56      139.44     14.67 o 
   5  11   5       10.03        8.08      2.77 o 
   6  11   5      561.58      557.93     18.01 o 
   7  11   5       34.73       36.05      5.37 o 
   8  11   5      723.63      644.83     21.96 o 
   9  11   5      197.13      203.76     10.81 o 
  10  11   5      237.37      240.89     13.51 o 
  11  11   5      296.04      255.82     12.46 o 
  -7  12   5        2.48        3.55      0.97 o 
  -6  12   5      230.13      224.24     12.81 o 
  -5  12   5      142.06      175.49     12.77 o 
  -4  12   5      100.60       85.19      7.81 o 
  -3  12   5      877.05      892.72     21.50 o 
  -2  12   5       16.41       23.76      4.82 o 
  -1  12   5       14.39       14.54      3.10 o 
   0  12   5        0.27       -0.46      5.15 o 
   1  12   5      115.03      140.03     13.83 o 
   2  12   5      106.30       99.42     10.71 o 
   3  12   5        9.70       13.77      4.70 o 
   4  12   5      108.02      108.61     12.09 o 
   5  12   5      327.55      311.55     13.14 o 
   6  12   5       18.06       13.98      2.96 o 
   7  12   5      191.17      175.54     11.38 o 
   8  12   5        8.54        3.39      1.89 o 
   9  12   5       11.18        5.87      2.41 o 
  10  12   5       10.50        6.67      2.16 o 
  11  12   5       68.03       61.62      4.20 o 
  -7  13   5        1.30        1.23      1.08 o 
  -6  13   5        8.33        7.66      2.16 o 
  -5  13   5       44.17       49.40      5.16 o 
  -4  13   5      894.76      940.23     25.19 o 
  -3  13   5      559.50      565.33     20.16 o 
  -2  13   5      192.77      197.01     13.93 o 
  -1  13   5       26.13       10.71      4.60 o 
   0  13   5        0.47       -0.40      2.02 o 
   1  13   5      118.67      103.52      6.71 o 
   2  13   5       95.91       74.84      8.47 o 
   3  13   5      207.24      222.25     14.21 o 
   4  13   5      460.38      434.07     16.59 o 
   5  13   5      149.28      154.82     10.97 o 
   6  13   5      413.07      430.89     16.87 o 
   7  13   5      479.88      453.20     19.76 o 
   8  13   5       30.89       24.56      4.51 o 
   9  13   5       90.55       84.84      7.58 o 
  10  13   5      429.29      497.75     18.74 o 
  11  13   5      480.48      412.52     18.23 o 
  -6  14   5       27.71       35.53      4.73 o 
  -5  14   5      175.87      165.87     12.53 o 
  -4  14   5       14.12       15.46      3.55 o 
  -3  14   5     1731.57     1711.16     38.85 o 
  -2  14   5      135.43      139.79     11.33 o 
  -1  14   5      647.35      688.44     32.31 o 
   0  14   5       63.60       50.96      6.57 o 
   1  14   5       88.55       84.89      7.86 o 
   2  14   5       10.00       22.76      4.57 o 
   3  14   5       22.21       14.36      3.03 o 
   4  14   5      712.33      719.15     24.04 o 
   5  14   5       24.99       21.85      3.25 o 
   6  14   5     1204.26     1160.99     27.32 o 
   7  14   5      202.40      192.40     13.75 o 
   8  14   5      149.61      133.63      8.51 o 
   9  14   5        0.07        0.57      1.55 o 
  10  14   5        0.56        4.29      1.16 o 
  11  14   5       22.12       16.42      3.07 o 
  -5  15   5      100.43      108.55      9.07 o 
  -4  15   5     1129.99     1190.49     29.81 o 
  -3  15   5      197.19      193.18     12.68 o 
  -2  15   5      411.09      430.78     20.06 o 
  -1  15   5      122.88      129.98     11.16 o 
   0  15   5      459.61      448.96     20.84 o 
   1  15   5      138.65      143.88     10.07 o 
   2  15   5      758.88      740.90     27.82 o 
   3  15   5       21.36       27.26      4.92 o 
   4  15   5      948.56      973.05     33.21 o 
   5  15   5       65.83       69.17      5.76 o 
   6  15   5     1280.14     1250.94     30.92 o 
   7  15   5       68.99       66.23      7.23 o 
   8  15   5      220.01      196.51     10.91 o 
   9  15   5      212.27      206.53     17.11 o 
  10  15   5      571.56      586.57     22.24 o 
  -5  16   5       24.65       21.35      4.98 o 
  -4  16   5      104.68      111.97      7.37 o 
  -3  16   5       32.46       35.31      4.44 o 
  -2  16   5      108.67      103.85      9.28 o 
  -1  16   5        1.40        4.71      2.18 o 
   0  16   5      338.70      367.34     23.06 o 
   1  16   5      152.18      153.38     11.75 o 
   2  16   5       17.25       17.96      5.00 o 
   3  16   5      647.35      630.14     21.36 o 
   4  16   5      594.97      550.52     26.67 o 
   5  16   5       98.13       86.37      6.23 o 
   6  16   5       50.78       36.40      4.75 o 
   7  16   5        4.06        2.61      1.60 o 
   8  16   5        0.10        0.79      1.05 o 
   9  16   5        8.59       10.03      2.57 o 
  10  16   5       56.88       42.26      5.00 o 
  -4  17   5       81.18       79.70      9.83 o 
  -3  17   5      184.59      170.33      9.23 o 
  -2  17   5      300.20      307.66     15.03 o 
  -1  17   5       13.96       12.91      3.63 o 
   0  17   5        3.54        4.68      3.53 o 
   1  17   5        6.22        6.96      1.93 o 
   2  17   5      838.87      898.17     32.66 o 
   3  17   5      414.00      422.67     16.88 o 
   4  17   5     1948.20     2022.43     81.56 o 
   5  17   5       35.07       26.30      3.60 o 
   6  17   5       26.62       16.55      3.16 o 
   7  17   5       22.53       18.91      3.73 o 
   8  17   5       10.87        9.45      2.08 o 
   9  17   5        1.58        2.22      3.22 o 
  -3  18   5      146.13      133.34     10.67 o 
  -2  18   5      420.36      396.44     20.21 o 
  -1  18   5        0.80       -0.74      1.87 o 
   0  18   5        0.04       -1.39      1.90 o 
   1  18   5        9.12        6.85      2.25 o 
   2  18   5       65.51       55.58      5.66 o 
   3  18   5      849.37      873.01     22.65 o 
   4  18   5      131.08      123.36      8.26 o 
   5  18   5       50.58       54.79      6.09 o 
   6  18   5      367.49      371.37     15.16 o 
   7  18   5       18.98       18.15      3.04 o 
   8  18   5       53.54       52.27      5.02 o 
   9  18   5        0.64       -1.23      1.23 o 
  -2  19   5        6.24        5.15      2.02 o 
  -1  19   5       69.29       69.58      5.18 o 
   0  19   5       23.58       23.85      4.55 o 
   1  19   5       19.00       18.63      4.31 o 
   2  19   5      114.56      106.66      7.44 o 
   3  19   5      124.27      133.09      7.51 o 
   4  19   5      123.35      137.06      9.06 o 
   5  19   5       53.12       54.11      6.35 o 
   6  19   5        6.86        6.68      3.97 o 
   7  19   5        7.24        8.41      1.65 o 
   8  19   5       53.49       35.18      5.93 o 
  -1  20   5      568.36      553.06     20.79 o 
   0  20   5        4.52       -0.59      1.85 o 
   1  20   5      281.27      278.55     14.00 o 
   2  20   5      331.51      339.04     11.26 o 
   3  20   5      311.79      321.70     13.49 o 
   4  20   5      193.44      193.18     10.93 o 
   5  20   5      216.80      225.49     11.30 o 
   6  20   5        0.15        0.75      0.94 o 
   7  20   5       16.83       18.22      4.16 o 
   1  21   5       29.56       33.36      5.62 o 
   2  21   5      196.24      211.58     11.85 o 
   3  21   5        2.02        3.17      4.27 o 
   4  21   5        9.24        4.11      1.05 o 
   5  21   5        1.02       -1.51      1.51 o 
  -6 -19   6       36.98       33.37      5.48 o 
  -5 -19   6      105.56       99.42     10.58 o 
  -4 -19   6       68.07       44.60     10.86 o 
  -3 -19   6        8.50        2.64      1.43 o 
  -2 -19   6      244.37      218.21     10.27 o 
  -1 -19   6      185.86      180.58     12.99 o 
  -7 -18   6      341.76      283.26     22.90 o 
  -6 -18   6      155.57      139.74      6.19 o 
  -5 -18   6       21.06       20.90      5.63 o 
  -4 -18   6      282.41      269.54     15.54 o 
  -3 -18   6      259.10      244.39     12.00 o 
  -2 -18   6       59.82       60.11      5.83 o 
  -1 -18   6      170.96      178.88      9.66 o 
   0 -18   6        1.18        0.29      2.54 o 
   1 -18   6       19.37        9.52      2.94 o 
  -8 -17   6       62.45       81.25      5.51 o 
  -7 -17   6      365.61      342.50     11.01 o 
  -6 -17   6      142.54      128.22      7.56 o 
  -5 -17   6      148.84      158.78      8.90 o 
  -4 -17   6       35.84       27.45      3.17 o 
  -3 -17   6      381.03      375.16     17.29 o 
  -2 -17   6      404.53      431.50     22.35 o 
  -1 -17   6       56.66       47.65      7.25 o 
   0 -17   6       94.18       95.33      7.20 o 
   1 -17   6      362.21      360.98     12.54 o 
   2 -17   6       17.86       22.05      3.41 o 
  -9 -16   6       25.95       20.32      4.54 o 
  -8 -16   6       62.53       69.61      5.04 o 
  -7 -16   6       29.12       30.23      3.82 o 
  -6 -16   6       53.27       41.95      5.75 o 
  -5 -16   6       32.36       38.47      4.95 o 
  -4 -16   6       42.28       35.28      4.15 o 
  -3 -16   6        0.18        2.90      1.60 o 
  -2 -16   6     1836.63     1924.67     52.14 o 
  -1 -16   6       18.21       17.91      3.57 o 
   0 -16   6      947.86      964.14     29.62 o 
   1 -16   6      460.69      490.90     17.93 o 
   2 -16   6       22.18       13.77      2.52 o 
   3 -16   6       26.24       19.04      3.25 o 
  -9 -15   6       44.33       38.05      4.53 o 
  -8 -15   6       54.36       54.91      5.27 o 
  -7 -15   6       91.04       91.55      7.64 o 
  -6 -15   6      408.27      426.56     18.19 o 
  -5 -15   6      278.17      286.64     16.79 o 
  -4 -15   6      140.45      146.02      9.46 o 
  -3 -15   6      119.87      142.61     12.00 o 
  -2 -15   6     1120.82     1173.65     43.16 o 
  -1 -15   6       23.85       26.16      4.57 o 
   0 -15   6       28.38       35.33      5.38 o 
   1 -15   6       25.46       24.95      4.43 o 
   2 -15   6       33.93       39.84      5.50 o 
   3 -15   6      135.56      132.98      8.25 o 
   4 -15   6       58.40       62.64      5.79 o 
 -10 -14   6        0.76        1.02      1.26 o 
  -9 -14   6        0.17       -0.27      1.32 o 
  -8 -14   6       16.58       14.84      2.82 o 
  -7 -14   6        0.87        1.70      1.57 o 
  -6 -14   6      553.82      622.26     23.74 o 
  -5 -14   6       27.25       15.76      3.09 o 
  -4 -14   6      477.10      514.89     18.74 o 
  -3 -14   6       53.14       53.64      7.39 o 
  -2 -14   6      136.92      162.05     16.47 o 
  -1 -14   6      408.87      440.81     24.06 o 
   0 -14   6       56.54       55.76      8.48 o 
   1 -14   6      121.50      134.98     11.14 o 
   2 -14   6     1506.40     1494.49     49.78 o 
   3 -14   6       42.95       37.43      5.54 o 
   4 -14   6      320.09      320.31     15.61 o 
   5 -14   6       70.50       73.17      4.78 o 
 -10 -13   6       12.67       10.85      2.78 o 
  -9 -13   6       20.41       25.25      3.39 o 
  -8 -13   6       45.19       37.70      5.27 o 
  -7 -13   6       33.72       28.34      4.58 o 
  -6 -13   6     2005.66     2011.80     49.01 o 
  -5 -13   6        0.13        1.08      3.45 o 
  -4 -13   6     1181.86     1258.23     34.26 o 
  -3 -13   6      729.04      742.38     28.14 o 
  -2 -13   6        2.93        9.05      4.10 o 
  -1 -13   6     1141.25     1144.94     39.53 o 
   0 -13   6      282.89      280.68     16.63 o 
   1 -13   6      307.78      331.94     21.79 o 
   2 -13   6       18.28       27.50      6.52 o 
   3 -13   6      486.12      531.08     26.27 o 
   4 -13   6      451.87      439.47     21.93 o 
   5 -13   6        7.27        9.54      2.14 o 
   6 -13   6       10.28        6.31      2.41 o 
 -11 -12   6      195.04      180.35     12.34 o 
 -10 -12   6      131.09      126.60      8.99 o 
  -9 -12   6       23.04       20.04      2.70 o 
  -8 -12   6        0.01        4.64      2.20 o 
  -7 -12   6       97.18       81.48      8.48 o 
  -6 -12   6        0.51        0.32      2.13 o 
  -5 -12   6      105.77      109.09     10.33 o 
  -4 -12   6     1102.03     1149.06     33.11 o 
  -3 -12   6       22.04       26.53      4.84 o 
  -2 -12   6       90.52      117.17     14.22 o 
  -1 -12   6      235.51      256.72     13.72 o 
   0 -12   6     1998.39     2141.13     55.32 o 
   1 -12   6        1.05       15.21      5.10 o 
   2 -12   6      561.08      547.82     28.52 o 
   3 -12   6     1010.67     1056.52     39.09 o 
   4 -12   6      184.41      188.77     11.45 o 
   5 -12   6       60.41       56.08      5.46 o 
   6 -12   6      352.30      314.85     12.28 o 
 -11 -11   6        0.02       -0.12      1.42 o 
 -10 -11   6      148.31      145.35      9.77 o 
  -9 -11   6       33.49       35.18      4.73 o 
  -8 -11   6      758.49      765.81     24.26 o 
  -7 -11   6      350.19      329.27     17.56 o 
  -6 -11   6     5013.27     4864.64    262.88 o 
  -5 -11   6      503.04      458.78     19.42 o 
  -4 -11   6      187.89      170.44      9.64 o 
  -3 -11   6       29.06       41.33      6.97 o 
  -2 -11   6      315.68      292.45     22.70 o 
  -1 -11   6     1309.24     1359.64     55.25 o 
   0 -11   6       84.80       96.33     11.49 o 
   1 -11   6      163.39      173.85     10.92 o 
   2 -11   6      275.40      265.84     16.25 o 
   3 -11   6      704.11      757.03     27.50 o 
   4 -11   6        3.48        3.98      1.75 o 
   5 -11   6       54.64       58.72      5.37 o 
   6 -11   6       69.74       69.47      5.93 o 
   7 -11   6       15.41       19.91      5.01 o 
 -11 -10   6       67.46       72.95      9.72 o 
 -10 -10   6       55.80       56.90      6.61 o 
  -9 -10   6       40.46       44.79      5.51 o 
  -8 -10   6      961.49      938.55     32.11 o 
  -7 -10   6       55.91       58.53      6.52 o 
  -6 -10   6       88.32       84.79      7.75 o 
  -5 -10   6      200.82      196.75     11.93 o 
  -4 -10   6       51.10       52.53      6.61 o 
  -3 -10   6      421.10      425.53     28.25 o 
  -2 -10   6      220.53      192.76     13.44 o 
  -1 -10   6      540.12      573.75     44.13 o 
   0 -10   6        4.80        6.75      2.96 o 
   1 -10   6        7.72       18.04      3.26 o 
   2 -10   6     1005.03      974.23     24.70 o 
   3 -10   6      411.73      443.24     21.19 o 
   4 -10   6     1505.20     1562.94     35.79 o 
   5 -10   6      231.05      269.40     14.12 o 
   6 -10   6      172.63      182.51      9.12 o 
   7 -10   6        1.94        3.39      2.28 o 
 -11  -9   6       14.98       16.01      3.41 o 
 -10  -9   6      191.68      178.75     12.42 o 
  -9  -9   6      186.66      194.08     12.05 o 
  -8  -9   6      297.40      263.65     14.70 o 
  -7  -9   6      102.47       82.82      7.70 o 
  -6  -9   6      736.02      683.36     24.05 o 
  -5  -9   6      239.04      249.51     15.64 o 
  -4  -9   6        0.07        2.29      2.16 o 
  -3  -9   6      144.89      111.07     10.60 o 
  -2  -9   6      493.61      443.75     20.56 o 
  -1  -9   6      469.21      488.23     24.98 o 
   0  -9   6      336.05      296.04     15.97 o 
   1  -9   6      231.40      263.52     25.01 o 
   2  -9   6        2.91        4.98      1.25 o 
   3  -9   6        5.15        8.49      1.85 o 
   4  -9   6     1556.22     1554.86     29.12 o 
   5  -9   6      428.11      435.59     16.89 o 
   6  -9   6       42.38       32.20      4.15 o 
   7  -9   6       15.58       15.77      3.28 o 
   8  -9   6       84.90       76.52      6.23 o 
 -11  -8   6        6.05        4.39      3.52 o 
 -10  -8   6      209.70      209.74     14.00 o 
  -9  -8   6        4.79        5.67      2.63 o 
  -8  -8   6      421.90      406.08     19.00 o 
  -7  -8   6      109.10      115.71      9.64 o 
  -6  -8   6     1921.85     1909.53     39.71 o 
  -5  -8   6       79.25       82.62     11.06 o 
  -4  -8   6        6.06        5.71      9.28 o 
  -3  -8   6     1124.16     1050.97    107.28 o 
  -2  -8   6      194.85      191.68     24.91 o 
  -1  -8   6      329.84      354.59     21.11 o 
   0  -8   6       18.84       12.06      3.74 o 
   1  -8   6      281.56      252.46     15.86 o 
   2  -8   6        0.11       25.68     21.48 o 
   3  -8   6      437.95      416.32     16.64 o 
   4  -8   6       36.08       41.25      4.69 o 
   5  -8   6      921.88      918.02     22.48 o 
   6  -8   6      147.75      161.96     10.16 o 
   7  -8   6        1.07        1.61      1.44 o 
   8  -8   6       35.86       38.07      6.91 o 
 -11  -7   6       14.08       12.88      3.70 o 
 -10  -7   6       61.49       49.84      5.05 o 
  -9  -7   6      126.87      123.82      9.74 o 
  -8  -7   6      351.03      339.39     13.71 o 
  -7  -7   6      492.07      498.52     14.31 o 
  -6  -7   6       67.15       62.04      8.02 o 
  -5  -7   6        0.06        1.46      2.51 o 
  -4  -7   6      429.03      480.08     66.86 o 
  -3  -7   6       47.49       39.46      6.02 o 
  -2  -7   6      143.83      127.66     17.06 o 
  -1  -7   6       56.44       49.65      7.76 o 
   0  -7   6       15.89       19.37      5.36 o 
   1  -7   6       35.21       44.52      6.72 o 
   2  -7   6      271.29      269.01     16.42 o 
   3  -7   6      180.43      151.91     12.35 o 
   4  -7   6       17.65       15.68      3.25 o 
   5  -7   6      452.74      483.70     17.68 o 
   6  -7   6      691.47      699.11     26.24 o 
   7  -7   6       71.90       79.58      8.86 o 
   8  -7   6       26.06       24.40      3.82 o 
   9  -7   6       71.56       77.24      7.88 o 
 -11  -6   6      228.66      211.27     14.22 o 
 -10  -6   6       56.65       45.40      5.13 o 
  -9  -6   6      115.21      122.32     10.04 o 
  -8  -6   6      968.32     1019.21     26.13 o 
  -7  -6   6        2.15        1.28      1.69 o 
  -6  -6   6      276.43      299.63     21.56 o 
  -5  -6   6      101.11      105.37     12.08 o 
  -4  -6   6     1243.21     1336.96    141.34 o 
  -3  -6   6       97.19      103.91     15.92 o 
  -2  -6   6     2254.64     2394.61    176.55 o 
  -1  -6   6        0.33        2.06      1.42 o 
   0  -6   6     2218.95     2388.17    149.75 o 
   1  -6   6     1131.94     1172.72     91.46 o 
   2  -6   6       15.54       23.23      5.81 o 
   3  -6   6        8.98        0.53      3.79 o 
   4  -6   6     1080.52     1068.43     28.65 o 
   5  -6   6      594.10      627.53     19.66 o 
   6  -6   6      143.86      148.43      9.62 o 
   7  -6   6       37.15       32.02      6.46 o 
   8  -6   6        4.50        2.31      1.53 o 
   9  -6   6        4.36        3.27      1.23 o 
 -11  -5   6        5.05        2.38      3.06 o 
 -10  -5   6        0.63       -1.93      2.00 o 
  -9  -5   6       96.96       89.34      8.68 o 
  -8  -5   6      271.92      275.07     13.64 o 
  -7  -5   6      149.00      153.67      8.42 o 
  -6  -5   6     1302.05     1242.24     43.72 o 
  -5  -5   6       49.67       42.11      7.30 o 
  -4  -5   6        0.34        2.42      2.08 o 
  -3  -5   6        3.96        4.42      1.95 o 
  -2  -5   6     2017.69     2210.94    171.45 o 
  -1  -5   6       35.76       32.36      5.94 o 
   0  -5   6       54.43       69.51      9.37 o 
   1  -5   6      465.42      522.63     26.98 o 
   2  -5   6      134.56      122.38     10.04 o 
   3  -5   6        7.20       10.32      3.85 o 
   4  -5   6       58.23       54.84     10.64 o 
   5  -5   6       18.29       12.27      3.47 o 
   6  -5   6     3135.94     3334.93     66.05 o 
   7  -5   6        2.99        5.69      3.43 o 
   8  -5   6       17.96       17.18      4.65 o 
   9  -5   6       17.83       12.46      2.63 o 
 -11  -4   6       67.64       65.33      8.61 o 
 -10  -4   6      432.29      470.68     18.56 o 
  -9  -4   6        7.73        4.05      2.36 o 
  -8  -4   6      293.31      291.07     16.16 o 
  -7  -4   6      307.69      334.62     12.38 o 
  -6  -4   6      513.70      575.16     29.29 o 
  -5  -4   6        7.65        2.49      1.54 o 
  -4  -4   6      571.59      559.49     24.94 o 
  -3  -4   6      207.50      222.89     17.63 o 
  -2  -4   6      159.62      193.80     20.47 o 
  -1  -4   6     1562.09     1637.01     33.24 o 
   0  -4   6      885.94     1047.36     34.20 o 
   1  -4   6     1361.23     1477.27     98.53 o 
   2  -4   6     1750.50     1864.69     40.25 o 
   3  -4   6      836.35      792.25     37.00 o 
   4  -4   6      114.05      103.95     14.79 o 
   5  -4   6      430.78      432.63     31.75 o 
   6  -4   6      501.09      500.79     26.81 o 
   7  -4   6     2406.92     2520.33     58.66 o 
   8  -4   6       65.16       75.22     13.03 o 
   9  -4   6       75.24       83.96      9.04 o 
  10  -4   6        3.90        5.51      1.95 o 
 -11  -3   6      333.38      338.99     31.26 o 
 -10  -3   6       37.58       43.55      5.42 o 
  -9  -3   6      496.13      485.64     18.64 o 
  -8  -3   6        7.85        4.48      2.66 o 
  -7  -3   6      129.87      133.93      7.96 o 
  -6  -3   6      307.35      326.73     21.61 o 
  -5  -3   6      150.47      143.65     13.33 o 
  -4  -3   6      341.08      427.86     21.36 o 
  -3  -3   6        5.42        7.99      2.91 o 
  -2  -3   6     1381.41     1536.50     72.34 o 
  -1  -3   6      733.17      815.24     67.52 o 
   0  -3   6      115.50      113.16      7.49 o 
   1  -3   6        6.62       17.57      5.04 o 
   2  -3   6     2325.37     2322.67    123.88 o 
   3  -3   6        2.14        2.27      1.49 o 
   4  -3   6       40.88       41.34      9.16 o 
   5  -3   6      227.43      193.25     21.10 o 
   6  -3   6      420.53      397.38     23.44 o 
   7  -3   6     3301.27     3530.14     91.41 o 
   8  -3   6      718.66      759.73     30.16 o 
   9  -3   6       16.93        8.41      2.46 o 
  10  -3   6       70.77       65.71      5.80 o 
 -11  -2   6       12.47        8.18      8.00 o 
 -10  -2   6     1031.99     1065.62     27.67 o 
  -9  -2   6      565.89      581.05     19.24 o 
  -8  -2   6     2886.88     2751.16     66.94 o 
  -7  -2   6       15.24       17.53      3.52 o 
  -6  -2   6      125.36      137.47     13.81 o 
  -5  -2   6       59.85       55.33      8.06 o 
  -4  -2   6    11006.27    11341.60    109.00 o 
  -3  -2   6      138.49      129.59     10.78 o 
  -2  -2   6      422.01      398.59     12.33 o 
  -1  -2   6        1.59        3.05      1.35 o 
   0  -2   6     3399.35     3235.12    154.69 o 
   1  -2   6     1492.80     1562.27     43.39 o 
   2  -2   6      537.43      603.83     30.74 o 
   3  -2   6      282.39      274.87     14.66 o 
   4  -2   6      769.27      797.69     39.13 o 
   5  -2   6      308.33      293.56     18.77 o 
   6  -2   6     1336.74     1282.81     33.31 o 
   7  -2   6     1821.80     1814.77     47.35 o 
   8  -2   6      423.54      421.20     22.83 o 
   9  -2   6      452.09      491.82     19.28 o 
  10  -2   6       25.60       20.80      3.13 o 
 -11  -1   6       94.57       84.85     10.30 o 
 -10  -1   6        0.68        2.74      2.44 o 
  -9  -1   6      206.98      219.23     10.25 o 
  -8  -1   6      182.48      154.87     10.29 o 
  -7  -1   6      606.93      621.19     16.02 o 
  -6  -1   6      155.30      162.27     10.72 o 
  -5  -1   6        6.66       13.88      3.59 o 
  -4  -1   6     4255.00     4564.94     66.73 o 
  -3  -1   6        3.83        3.66      1.76 o 
  -2  -1   6     5243.07     5642.48     64.89 o 
  -1  -1   6        4.20        8.55      1.25 o 
   0  -1   6        0.31        1.65      1.12 o 
   1  -1   6       92.98      116.13     11.18 o 
   2  -1   6      827.39      844.94     34.74 o 
   3  -1   6      960.82      962.66     26.60 o 
   4  -1   6       56.87       42.87      6.20 o 
   5  -1   6       61.87       56.69      7.68 o 
   6  -1   6        0.11        0.67      2.02 o 
   7  -1   6      526.35      501.59     15.25 o 
   8  -1   6      185.34      187.56     15.49 o 
   9  -1   6        3.61        6.99      3.07 o 
  10  -1   6      203.79      215.50     11.09 o 
  11  -1   6        1.90        1.71      1.05 o 
 -11   0   6      474.61      414.87     41.19 o 
 -10   0   6      418.10      377.81     16.27 o 
  -9   0   6       34.43       36.06      5.42 o 
  -8   0   6      781.40      743.01     21.60 o 
  -7   0   6      332.03      363.46     10.56 o 
  -6   0   6      401.11      387.03     26.24 o 
  -5   0   6       35.94       34.92      5.10 o 
  -4   0   6     1262.12     1243.85     33.62 o 
  -3   0   6      151.09      159.21     10.96 o 
  -2   0   6     1574.05     1732.60     34.04 o 
  -1   0   6      118.21      107.16      6.08 o 
   0   0   6     3408.69     3359.59    121.23 o 
   1   0   6      287.08      313.29     17.01 o 
   2   0   6      857.44      805.84     21.37 o 
   3   0   6       17.19       11.89      3.77 o 
   4   0   6      856.72      830.69     25.75 o 
   5   0   6       57.29       48.93      6.85 o 
   6   0   6      236.78      240.30     17.12 o 
   7   0   6       32.36       32.76      4.16 o 
   8   0   6      257.76      241.00     13.72 o 
   9   0   6       72.55       84.55      8.97 o 
  10   0   6       70.29       68.82      7.82 o 
  11   0   6        0.32       -0.09      0.98 o 
 -11   1   6      168.37      159.23     18.84 o 
 -10   1   6        0.28        3.33      1.98 o 
  -9   1   6       39.37       31.61      4.48 o 
  -8   1   6        1.27        2.98      1.66 o 
  -7   1   6       69.98       69.62      6.20 o 
  -6   1   6       92.78       98.85      7.09 o 
  -5   1   6        9.03        4.25      1.29 o 
  -4   1   6      554.76      546.67     21.63 o 
  -3   1   6       47.27       63.30      6.89 o 
  -2   1   6      519.32      602.99     19.00 o 
  -1   1   6       17.72       15.17      2.33 o 
   0   1   6        0.61        0.44      0.86 o 
   1   1   6        4.42        3.52      1.84 o 
   2   1   6     4934.93     5158.89     47.41 o 
   3   1   6       33.35       27.90      3.99 o 
   4   1   6      415.92      502.30     19.22 o 
   5   1   6        1.80        0.25      1.17 o 
   6   1   6     1497.17     1475.63     41.15 o 
   7   1   6       89.11       95.20      6.55 o 
   8   1   6      290.46      302.34     13.32 o 
   9   1   6       39.06       29.93      4.67 o 
  10   1   6      146.44      147.78     10.79 o 
  11   1   6      121.22      122.83      7.01 o 
 -11   2   6        0.13        1.91      0.92 o 
 -10   2   6        0.10       -1.08      2.00 o 
  -9   2   6       16.80       12.15      2.90 o 
  -8   2   6      480.32      520.18     18.86 o 
  -7   2   6       36.87       35.27      4.35 o 
  -6   2   6       29.78       28.86      5.10 o 
  -5   2   6       38.56       36.66      3.92 o 
  -4   2   6      975.67      991.22     21.91 o 
  -3   2   6      169.06      220.18     35.79 o 
  -2   2   6     2241.55     2474.05     48.49 o 
  -1   2   6        6.85        7.70      1.73 o 
   0   2   6     1955.60     1845.93     26.21 o 
   1   2   6       18.55       15.13      2.62 o 
   2   2   6     1338.00     1492.24     40.19 o 
   3   2   6      259.42      269.97     18.38 o 
   4   2   6     9833.88     9332.93    121.99 o 
   5   2   6      133.22      130.22     10.82 o 
   6   2   6      551.48      599.72     26.39 o 
   7   2   6       72.66       76.58      5.62 o 
   8   2   6      599.55      622.58     22.64 o 
   9   2   6       10.23        9.76      3.11 o 
  10   2   6       78.04       85.59      7.58 o 
  11   2   6       25.79       27.96      4.28 o 
 -11   3   6       13.90       10.84      2.01 o 
 -10   3   6      241.84      243.90     12.23 o 
  -9   3   6        0.00        0.50      1.77 o 
  -8   3   6      327.92      308.71     14.69 o 
  -7   3   6       83.79       78.26      7.16 o 
  -6   3   6       93.61       92.67      7.80 o 
  -5   3   6       14.56       14.06      3.55 o 
  -4   3   6      367.02      407.47     11.85 o 
  -3   3   6      385.24      387.02     10.27 o 
  -2   3   6     6118.16     6095.94     44.50 o 
  -1   3   6       65.25       66.45      4.59 o 
   0   3   6        0.43        8.90      2.15 o 
   1   3   6       39.21       33.86      3.71 o 
   2   3   6      565.95      628.57     19.07 o 
   3   3   6        0.03        2.49      1.81 o 
   4   3   6     4161.96     4285.30     79.98 o 
   5   3   6       78.26       82.68     12.18 o 
   6   3   6      313.98      329.13     26.36 o 
   7   3   6      123.79      121.06      6.62 o 
   8   3   6      222.96      226.61     12.62 o 
   9   3   6       52.50       50.57      5.46 o 
  10   3   6       97.49      103.47      8.59 o 
  11   3   6       36.74       42.60      4.33 o 
 -10   4   6       26.16       22.84      3.43 o 
  -9   4   6      114.12      116.46      8.50 o 
  -8   4   6      260.72      253.73     13.14 o 
  -7   4   6      220.77      248.08     13.02 o 
  -6   4   6      388.37      408.13     15.57 o 
  -5   4   6        6.43        1.71      3.58 o 
  -4   4   6      750.51      739.59     41.72 o 
  -3   4   6      972.19      975.05     34.87 o 
  -2   4   6     4430.37     4608.96     80.51 o 
  -1   4   6      170.80      186.56      6.21 o 
   0   4   6       74.90       72.88      2.79 o 
   1   4   6       30.17       30.63      2.78 o 
   2   4   6     2009.08     2203.07     36.96 o 
   3   4   6     1661.17     1692.53     43.11 o 
   4   4   6     1403.29     1471.34     45.39 o 
   5   4   6     1157.67     1167.45     44.61 o 
   6   4   6        1.52        2.25      2.85 o 
   7   4   6      751.73      827.99     23.22 o 
   8   4   6       11.64        6.61      2.29 o 
   9   4   6      142.62      152.32     11.58 o 
  10   4   6      136.95      123.18      8.58 o 
  11   4   6        1.63        2.53      1.40 o 
 -10   5   6       47.20       49.90      4.42 o 
  -9   5   6        5.75        2.89      2.95 o 
  -8   5   6      232.67      201.79     12.41 o 
  -7   5   6       55.57       62.31      6.73 o 
  -6   5   6        5.30        4.90      1.77 o 
  -5   5   6       40.05       37.21      8.31 o 
  -4   5   6       20.12       20.12      6.25 o 
  -3   5   6       44.36       50.38      8.67 o 
  -2   5   6     1146.84     1265.37     39.18 o 
  -1   5   6       78.17       80.42      6.91 o 
   0   5   6        0.03        0.73      0.59 o 
   1   5   6      314.82      326.70      7.22 o 
   2   5   6     5689.37     6289.09    164.03 o 
   3   5   6       10.44       16.09      3.95 o 
   4   5   6      142.52      135.32     13.31 o 
   5   5   6        3.89       11.88      4.73 o 
   6   5   6       11.10        8.56      4.26 o 
   7   5   6        1.76        2.78      3.22 o 
   8   5   6      277.58      286.24     15.00 o 
   9   5   6      276.18      281.59     16.07 o 
  10   5   6       30.08       30.61      4.42 o 
  11   5   6        4.38        3.38      2.31 o 
 -10   6   6        9.04        9.33      1.74 o 
  -9   6   6       51.29       49.40      4.86 o 
  -8   6   6       42.55       46.82      5.97 o 
  -7   6   6      270.55      280.78     15.37 o 
  -6   6   6       36.64       53.47      6.09 o 
  -5   6   6      207.29      232.86     12.62 o 
  -4   6   6      876.42      945.05     44.24 o 
  -3   6   6        2.30        4.69      3.41 o 
  -2   6   6      994.90     1153.84     41.03 o 
  -1   6   6      180.53      200.70     15.80 o 
   0   6   6      454.74      556.41     18.61 o 
   1   6   6       22.40       23.47      2.66 o 
   2   6   6     4526.76     4609.78     50.49 o 
   3   6   6      253.93      251.96     12.93 o 
   4   6   6      839.34      906.98     33.56 o 
   5   6   6     1171.69     1238.20     44.17 o 
   6   6   6      482.02      489.09     30.35 o 
   7   6   6      444.27      442.65     14.53 o 
   8   6   6     1783.01     1835.39     46.73 o 
   9   6   6      914.66      956.58     26.98 o 
  10   6   6       83.80       99.21      9.44 o 
  11   6   6        0.03        1.78      1.81 o 
  -9   7   6        4.48        1.20      1.12 o 
  -8   7   6      240.35      241.89     12.19 o 
  -7   7   6       32.01       24.72      3.72 o 
  -6   7   6      751.50      741.97     18.34 o 
  -5   7   6      240.03      240.72      9.37 o 
  -4   7   6        1.44        3.18      4.41 o 
  -3   7   6        0.23       -1.06      2.50 o 
  -2   7   6      688.66      825.82     38.75 o 
  -1   7   6      775.42      939.86     37.79 o 
   0   7   6        8.15       11.54      4.04 o 
   1   7   6      305.59      346.00     19.94 o 
   2   7   6     2331.34     2408.17     39.37 o 
   3   7   6      357.23      397.18     15.58 o 
   4   7   6      400.54      453.58     20.26 o 
   5   7   6      115.86       95.25     11.79 o 
   6   7   6      496.54      519.80     31.02 o 
   7   7   6      507.98      517.55     15.89 o 
   8   7   6      933.94      916.56     26.27 o 
   9   7   6      162.85      163.22     10.61 o 
  10   7   6       23.19       14.21      3.87 o 
  11   7   6        6.07        7.89      1.94 o 
  -9   8   6       37.89       36.61      3.65 o 
  -8   8   6        8.52        2.60      1.22 o 
  -7   8   6       70.02       95.98      6.54 o 
  -6   8   6      530.45      526.88     18.04 o 
  -5   8   6      938.56      953.04     23.89 o 
  -4   8   6      918.65      963.33     21.05 o 
  -3   8   6      108.37      148.84     20.72 o 
  -2   8   6     1989.69     2605.57     78.94 o 
  -1   8   6        0.10        0.35      4.11 o 
   0   8   6     2073.99     2342.31    208.53 o 
   1   8   6      315.53      342.11     13.35 o 
   2   8   6      713.40      828.38     25.18 o 
   3   8   6       23.67       19.24      4.01 o 
   4   8   6      888.45      898.91     48.57 o 
   5   8   6       38.94       33.99      5.69 o 
   6   8   6       60.93       49.97      9.21 o 
   7   8   6       59.56       54.23      5.06 o 
   8   8   6     1751.63     1756.16     31.81 o 
   9   8   6      450.28      463.18     16.87 o 
  10   8   6     1412.88     1438.84     30.02 o 
  11   8   6       90.36      100.73      6.54 o 
  -9   9   6      167.59      171.56      9.07 o 
  -8   9   6      111.86      115.73      7.13 o 
  -7   9   6      124.27      133.44      7.92 o 
  -6   9   6      895.76      977.81     20.31 o 
  -5   9   6     1896.18     1849.02     30.29 o 
  -4   9   6      115.11       92.29      5.66 o 
  -3   9   6      463.15      441.59     40.56 o 
  -2   9   6      751.34      767.51     50.55 o 
  -1   9   6       82.36       97.60     16.94 o 
   0   9   6        6.15       14.37      7.20 o 
   1   9   6      122.17      109.40     11.74 o 
   2   9   6      644.85      750.86     25.52 o 
   3   9   6        0.10        0.75      1.74 o 
   4   9   6      130.10      149.82     20.38 o 
   5   9   6       26.15       21.27      8.30 o 
   6   9   6       28.22        9.83      4.53 o 
   7   9   6       84.66       80.23      5.59 o 
   8   9   6        2.34        0.78      2.68 o 
   9   9   6       30.36       29.77      4.28 o 
  10   9   6        9.41        5.77      2.62 o 
  11   9   6      141.38      152.64      7.83 o 
  -8  10   6      305.22      268.51     14.43 o 
  -7  10   6       41.81       35.56      3.82 o 
  -6  10   6        3.05        7.95      2.33 o 
  -5  10   6     2765.45     2853.23     37.69 o 
  -4  10   6     1756.07     1801.46     26.86 o 
  -3  10   6      622.46      577.37     14.52 o 
  -2  10   6       41.95       55.41     17.73 o 
  -1  10   6      533.87      453.07     42.96 o 
   0  10   6      134.76      129.06     22.50 o 
   1  10   6       33.58       26.19      4.36 o 
   2  10   6     1895.57     2092.66     59.40 o 
   3  10   6      179.14      169.96     13.29 o 
   4  10   6      778.79      812.32     47.95 o 
   5  10   6       19.76       22.90      9.30 o 
   6  10   6      538.53      516.83     15.66 o 
   7  10   6       57.37       46.96      4.98 o 
   8  10   6      562.31      574.04     19.69 o 
   9  10   6      172.09      182.65     10.39 o 
  10  10   6      296.53      279.02     12.87 o 
  11  10   6       18.15       14.59      2.09 o 
  -8  11   6      147.45      151.53      8.83 o 
  -7  11   6      127.67      127.88      6.75 o 
  -6  11   6       47.03       58.78      5.91 o 
  -5  11   6      556.91      560.78     17.79 o 
  -4  11   6      745.20      805.86     19.59 o 
  -3  11   6        2.02        1.83      1.87 o 
  -2  11   6        9.28       12.38      3.16 o 
  -1  11   6       54.16       20.99      6.98 o 
   0  11   6      374.86      193.02     29.40 o 
   1  11   6       90.82       84.98     18.19 o 
   2  11   6      443.37      421.67     23.49 o 
   3  11   6       28.27       39.16      8.06 o 
   4  11   6      487.68      571.58     40.67 o 
   5  11   6      185.92      182.34     12.98 o 
   6  11   6      483.39      473.96     15.75 o 
   7  11   6      531.29      532.25     20.32 o 
   8  11   6      237.69      196.63     11.88 o 
   9  11   6      708.85      680.56     23.45 o 
  10  11   6      472.52      498.80     18.54 o 
  11  11   6      212.41      221.73      7.68 o 
  -7  12   6        5.25        2.10      1.09 o 
  -6  12   6      575.46      599.60     16.27 o 
  -5  12   6      252.95      254.11     10.66 o 
  -4  12   6      536.03      519.55     16.48 o 
  -3  12   6       58.44       65.50      5.84 o 
  -2  12   6     2453.72     2509.42     36.22 o 
  -1  12   6     1237.14     1205.69     21.97 o 
   0  12   6      282.10      289.80     23.58 o 
   1  12   6     1032.87     1044.83     62.30 o 
   2  12   6      395.29      320.63     28.89 o 
   3  12   6      228.71      226.33     24.85 o 
   4  12   6     1394.60     1530.00     48.96 o 
   5  12   6      114.00      116.69      8.46 o 
   6  12   6      250.23      259.91     12.22 o 
   7  12   6       40.33       45.01      5.92 o 
   8  12   6      420.98      393.53     18.89 o 
   9  12   6      405.80      398.38     15.77 o 
  10  12   6      429.89      432.05     17.88 o 
  11  12   6       89.49       86.36      4.43 o 
  -7  13   6       75.32       54.86      7.83 o 
  -6  13   6       94.70       92.33      7.12 o 
  -5  13   6        0.24       -0.33      1.37 o 
  -4  13   6      140.74      134.73      7.96 o 
  -3  13   6      217.68      224.32     10.83 o 
  -2  13   6       19.05       18.78      2.70 o 
  -1  13   6        0.66       -0.60      1.00 o 
   0  13   6      298.09      293.46     11.29 o 
   1  13   6      109.99      134.16      8.55 o 
   2  13   6     1239.14     1188.97     41.39 o 
   3  13   6        5.61        1.48      2.62 o 
   4  13   6      490.56      457.48     18.99 o 
   5  13   6      264.23      252.30     13.90 o 
   6  13   6       21.44       10.46      3.57 o 
   7  13   6        3.91        1.98      2.08 o 
   8  13   6     1340.49     1269.46     35.33 o 
   9  13   6       30.64       33.64      4.59 o 
  10  13   6        1.57        0.82      1.57 o 
  11  13   6        7.30        3.69      1.28 o 
  -6  14   6       50.07       46.83      5.11 o 
  -5  14   6       64.52       68.10      8.07 o 
  -4  14   6      352.73      357.62     16.24 o 
  -3  14   6       23.46       22.41      5.95 o 
  -2  14   6      578.46      620.66     24.57 o 
  -1  14   6      162.64      158.91      8.80 o 
   0  14   6      159.70      162.25      8.97 o 
   1  14   6       34.93       34.75      5.44 o 
   2  14   6     1207.73     1305.25     43.66 o 
   3  14   6        4.44        7.35      2.11 o 
   4  14   6     2395.78     2459.66     52.41 o 
   5  14   6      144.97      130.26      9.92 o 
   6  14   6      421.20      426.35     16.33 o 
   7  14   6        4.60        1.18      2.04 o 
   8  14   6      191.36      194.51     12.75 o 
   9  14   6        8.89        9.83      2.06 o 
  10  14   6       67.25       65.75      5.84 o 
  11  14   6       15.54        7.16      2.89 o 
  -5  15   6      154.15      152.94     14.14 o 
  -4  15   6      134.70      134.22      9.54 o 
  -3  15   6      358.53      361.19     17.17 o 
  -2  15   6      310.27      315.48     17.06 o 
  -1  15   6      504.03      519.49     22.47 o 
   0  15   6      175.42      181.61     13.30 o 
   1  15   6      730.69      792.68     34.73 o 
   2  15   6        3.78        2.08      1.39 o 
   3  15   6       53.09       58.39      6.54 o 
   4  15   6     2354.11     2389.48     45.99 o 
   5  15   6     1530.00     1561.94     27.51 o 
   6  15   6     1437.49     1631.30     32.59 o 
   7  15   6      236.13      261.81     13.06 o 
   8  15   6       48.71       43.81      6.55 o 
   9  15   6       47.21       42.88      7.00 o 
  10  15   6       26.69       21.72      3.86 o 
  -5  16   6       51.59       46.25      6.96 o 
  -4  16   6       13.48       13.48      2.05 o 
  -3  16   6       81.16       82.60      6.58 o 
  -2  16   6      148.54      152.33     11.12 o 
  -1  16   6      296.90      295.93     16.31 o 
   0  16   6       87.72       90.36      8.90 o 
   1  16   6      339.72      352.87     18.01 o 
   2  16   6      398.82      432.93     22.02 o 
   3  16   6      421.93      420.85     17.42 o 
   4  16   6      490.70      451.53     17.68 o 
   5  16   6      212.17      216.15     10.69 o 
   6  16   6       87.67      108.91      7.42 o 
   7  16   6       26.88       25.54      3.61 o 
   8  16   6       18.93       12.84      3.20 o 
   9  16   6      128.15      147.59     11.84 o 
  10  16   6       27.44       24.32      3.51 o 
  -4  17   6       54.44       64.91      8.83 o 
  -3  17   6      301.94      283.72     12.06 o 
  -2  17   6       19.65       22.10      3.76 o 
  -1  17   6       19.97       23.33      4.53 o 
   0  17   6       88.99      100.34      9.88 o 
   1  17   6       34.30       46.10      6.54 o 
   2  17   6        3.70        6.05      1.49 o 
   3  17   6       19.76       21.71      3.83 o 
   4  17   6        0.80        0.24      1.43 o 
   5  17   6      158.12      159.67      8.46 o 
   6  17   6       38.39       33.74      4.20 o 
   7  17   6        0.37       -0.73      0.98 o 
   8  17   6      108.22      120.12      8.65 o 
   9  17   6       20.36       23.43      4.05 o 
  -3  18   6        2.70        2.21      1.11 o 
  -2  18   6      213.36      204.27     10.24 o 
  -1  18   6      323.15      330.25     15.27 o 
   0  18   6      127.85      150.54     13.56 o 
   1  18   6      365.48      384.82     16.82 o 
   2  18   6        2.26       -0.04      1.74 o 
   3  18   6        1.36        2.65      1.62 o 
   4  18   6      172.60      173.57      9.65 o 
   5  18   6       47.37       48.04      6.69 o 
   6  18   6      321.47      327.35     16.51 o 
   7  18   6       21.33       21.54      3.22 o 
   8  18   6      188.35      179.99     17.46 o 
   9  18   6       11.72       18.61      4.47 o 
  -2  19   6      130.11      136.39     10.74 o 
  -1  19   6       55.90       53.07      6.28 o 
   0  19   6       39.19       40.32      6.11 o 
   1  19   6       87.11       89.67     11.08 o 
   2  19   6       82.58       82.80      6.03 o 
   3  19   6      200.38      203.12      8.14 o 
   4  19   6       10.57        6.81      2.06 o 
   5  19   6      266.59      279.95     14.32 o 
   6  19   6      553.80      580.66     31.11 o 
   7  19   6        2.07        2.74      1.15 o 
   8  19   6       52.21       43.40      6.63 o 
   0  20   6      167.70      173.10     13.07 o 
   1  20   6        2.50        2.19      1.01 o 
   2  20   6      482.83      482.13     15.60 o 
   3  20   6       34.03       35.01      4.49 o 
   4  20   6      202.08      218.18     11.19 o 
   5  20   6      212.07      218.99     10.76 o 
   6  20   6        4.87        3.07      1.16 o 
   7  20   6       49.74       43.70      6.62 o 
   2  21   6      104.63      122.79      8.14 o 
   3  21   6      209.59      230.91     11.50 o 
   4  21   6      102.01      103.31      7.43 o 
   5  21   6        3.33        3.07      1.72 o 
  -4 -19   7        2.79        1.35      1.21 o 
  -3 -19   7       12.94       17.10      3.78 o 
  -6 -18   7        2.67        1.85      0.94 o 
  -5 -18   7       37.19       30.65      6.65 o 
  -4 -18   7      221.95      190.95     30.57 o 
  -3 -18   7       15.00       16.92      3.36 o 
  -2 -18   7       74.85       65.17      5.35 o 
  -1 -18   7      747.19      723.06     30.14 o 
   0 -18   7     1181.30     1114.26     34.07 o 
  -8 -17   7       60.65       46.18      6.08 o 
  -7 -17   7       48.37       44.00      3.50 o 
  -6 -17   7       30.39       36.59      3.60 o 
  -5 -17   7      188.95      199.44     13.32 o 
  -4 -17   7      222.23      242.52     12.05 o 
  -3 -17   7      759.85      730.06     21.97 o 
  -2 -17   7        2.39        0.40      1.17 o 
  -1 -17   7       22.64       34.72      8.30 o 
   0 -17   7       22.48       25.67      3.39 o 
   1 -17   7      395.78      406.00     11.88 o 
  -8 -16   7      190.31      165.74      6.87 o 
  -7 -16   7       78.83       72.41      5.51 o 
  -6 -16   7       33.52       32.48      4.63 o 
  -5 -16   7       27.91       33.06      4.20 o 
  -4 -16   7      248.81      252.77     12.33 o 
  -3 -16   7      134.06      131.58      8.99 o 
  -2 -16   7       13.59       15.39      4.50 o 
  -1 -16   7      287.10      294.45     13.97 o 
   0 -16   7       67.51       72.17      6.75 o 
   1 -16   7      825.02      850.70     22.05 o 
   2 -16   7       13.25        8.55      1.90 o 
   3 -16   7       77.23       68.88      5.34 o 
  -9 -15   7       53.82       47.66      5.37 o 
  -8 -15   7      344.16      337.23     12.07 o 
  -7 -15   7        1.50        1.32      1.40 o 
  -6 -15   7        0.08        1.38      1.38 o 
  -5 -15   7       31.74       29.25      4.41 o 
  -4 -15   7      165.58      172.61     11.24 o 
  -3 -15   7       88.41       85.88      7.99 o 
  -2 -15   7      497.02      548.65     24.28 o 
  -1 -15   7      497.81      491.90     19.87 o 
   0 -15   7       98.94      115.89      9.73 o 
   1 -15   7      217.15      219.00     12.82 o 
   2 -15   7      257.90      269.89     16.93 o 
   3 -15   7       93.01       87.86      6.24 o 
   4 -15   7       43.43       31.01      4.80 o 
  -9 -14   7       13.42        6.88      1.70 o 
  -8 -14   7       33.39       32.94      4.42 o 
  -7 -14   7        0.58        2.62      1.29 o 
  -6 -14   7       62.46       67.31      8.19 o 
  -5 -14   7      237.15      258.88     14.68 o 
  -4 -14   7     2298.27     2432.05     43.01 o 
  -3 -14   7       51.76       54.63     13.77 o 
  -2 -14   7       73.62       70.73     10.58 o 
  -1 -14   7        0.62        1.72      1.46 o 
   0 -14   7       83.35       83.83     10.43 o 
   1 -14   7       23.80       26.04      4.59 o 
   2 -14   7      468.48      438.52     25.68 o 
   3 -14   7      106.97      120.55      9.04 o 
   4 -14   7       28.90       24.78      3.99 o 
 -10 -13   7       45.73       43.79      4.95 o 
  -9 -13   7       55.85       55.27      4.99 o 
  -8 -13   7        8.19        6.11      2.04 o 
  -7 -13   7       54.87       56.84      6.69 o 
  -6 -13   7     1037.61     1063.99     35.03 o 
  -5 -13   7       68.67       64.29      7.81 o 
  -4 -13   7        0.20       -2.21      2.48 o 
  -3 -13   7     1751.42     1898.40     57.49 o 
  -2 -13   7      369.70      392.80     19.05 o 
  -1 -13   7      462.10      456.09     24.91 o 
   0 -13   7      330.81      330.54     17.72 o 
   1 -13   7        5.00        3.86      2.18 o 
   2 -13   7      613.73      645.32     28.93 o 
   3 -13   7     1025.56     1051.75     35.13 o 
   4 -13   7      186.47      196.84     11.41 o 
   5 -13   7        4.38        4.78      1.66 o 
 -10 -12   7        1.71        2.59      2.14 o 
  -9 -12   7        0.81       -1.59      2.42 o 
  -8 -12   7        0.80       -2.27      2.27 o 
  -7 -12   7       26.25       26.75      4.58 o 
  -6 -12   7     1207.74     1210.61     38.83 o 
  -5 -12   7       40.07       42.60      8.89 o 
  -4 -12   7      502.77      501.90     21.63 o 
  -3 -12   7        0.79        4.32      2.88 o 
  -2 -12   7      212.97      203.11     16.16 o 
  -1 -12   7      162.73      187.68     16.02 o 
   0 -12   7      458.71      477.33     26.02 o 
   1 -12   7      761.01      799.13     33.75 o 
   2 -12   7        0.56        1.78      2.60 o 
   3 -12   7        3.60        3.13      2.46 o 
   4 -12   7      130.08      125.65     12.08 o 
   5 -12   7      121.49      118.71     10.18 o 
   6 -12   7      153.30      133.20     11.23 o 
 -11 -11   7       28.89       24.95      4.23 o 
 -10 -11   7        0.04       -0.83      1.59 o 
  -9 -11   7       14.93        8.19      2.99 o 
  -8 -11   7      768.07      801.32     29.39 o 
  -7 -11   7       15.80       13.09      3.49 o 
  -6 -11   7     2357.63     2476.98     66.45 o 
  -5 -11   7      920.36      952.43     41.82 o 
  -4 -11   7      658.54      605.37     20.11 o 
  -3 -11   7       59.12       63.87      8.15 o 
  -2 -11   7      491.18      483.94     31.78 o 
  -1 -11   7      929.70      951.43     30.67 o 
   0 -11   7      148.16      154.87     11.99 o 
   1 -11   7      621.89      619.34     29.66 o 
   2 -11   7       24.25       29.77      5.43 o 
   3 -11   7       13.43       14.96      4.25 o 
   4 -11   7       29.77       29.68      5.18 o 
   5 -11   7      165.66      167.05     10.52 o 
   6 -11   7      211.68      210.80     22.00 o 
   7 -11   7        7.31        2.99      1.78 o 
 -11 -10   7      140.67      146.65      9.86 o 
 -10 -10   7       17.70       20.90      7.91 o 
  -9 -10   7       42.19       40.42      6.08 o 
  -8 -10   7      775.74      825.79     33.43 o 
  -7 -10   7        1.61        3.06      1.64 o 
  -6 -10   7       24.07       24.64      6.22 o 
  -5 -10   7       43.87       45.53      6.08 o 
  -4 -10   7      927.99      961.42     82.19 o 
  -3 -10   7      143.34      163.55     22.34 o 
  -2 -10   7       71.79       74.59      8.78 o 
  -1 -10   7      506.87      489.72     68.60 o 
   0 -10   7      454.25      439.94     19.90 o 
   1 -10   7       12.97       15.47      3.33 o 
   2 -10   7     1981.87     2036.91     39.19 o 
   3 -10   7      433.72      471.18     19.02 o 
   4 -10   7      305.80      297.45     20.60 o 
   5 -10   7       94.75      107.77      7.54 o 
   6 -10   7      138.25      142.76      7.88 o 
   7 -10   7      161.62      143.72     22.89 o 
 -11  -9   7       43.27       40.54      9.46 o 
 -10  -9   7      122.72      135.26     10.03 o 
  -9  -9   7      171.19      179.75     12.49 o 
  -8  -9   7     1213.88     1337.85     36.79 o 
  -7  -9   7        0.27        0.78      2.18 o 
  -6  -9   7      681.11      736.45     25.27 o 
  -5  -9   7      154.93      167.73     12.58 o 
  -4  -9   7       11.10        4.80      7.86 o 
  -3  -9   7      158.12      144.34     17.62 o 
  -2  -9   7      160.99      149.24     12.38 o 
  -1  -9   7       40.40       39.88      8.07 o 
   0  -9   7      296.75      293.81     21.18 o 
   1  -9   7       38.34       47.87      5.56 o 
   2  -9   7       45.30       61.73      6.68 o 
   3  -9   7       11.36       11.03      3.12 o 
   4  -9   7       11.75       13.84      3.93 o 
   5  -9   7     1136.24     1108.48     29.17 o 
   6  -9   7      424.32      430.25     16.17 o 
   7  -9   7      127.11      128.46      8.06 o 
   8  -9   7       50.47       62.67      7.84 o 
 -11  -8   7        4.74        2.54      1.52 o 
 -10  -8   7        1.04        4.79      2.49 o 
  -9  -8   7       70.81       67.10      5.63 o 
  -8  -8   7       88.71       92.75      6.99 o 
  -7  -8   7       90.05       91.74      7.91 o 
  -6  -8   7      913.85      894.60     25.83 o 
  -5  -8   7       82.76       84.35     11.78 o 
  -4  -8   7      612.65      642.06     26.89 o 
  -3  -8   7      856.23      845.42    111.01 o 
  -2  -8   7      216.87      191.70     14.30 o 
  -1  -8   7      252.63      291.40     17.14 o 
   0  -8   7     7804.59     8699.08    116.97 o 
   1  -8   7      384.94      359.64     27.93 o 
   2  -8   7     1256.32     1280.19     41.20 o 
   3  -8   7      946.66      904.77     25.73 o 
   4  -8   7        7.44       10.50      2.41 o 
   5  -8   7      860.57      863.28     21.34 o 
   6  -8   7      158.41      167.12      9.83 o 
   7  -8   7       92.66      117.19      9.81 o 
   8  -8   7       13.77       17.05      5.08 o 
 -11  -7   7      567.14      558.09     22.55 o 
 -10  -7   7      793.68      824.12     23.05 o 
  -9  -7   7        8.03        8.84      2.35 o 
  -8  -7   7       25.15       26.34      3.74 o 
  -7  -7   7       31.88       36.72      4.39 o 
  -6  -7   7      923.93      952.71     20.63 o 
  -5  -7   7      181.87      195.73     17.40 o 
  -4  -7   7      112.63       95.28      9.95 o 
  -3  -7   7       96.48      110.86     10.69 o 
  -2  -7   7      568.56      562.21     90.44 o 
  -1  -7   7       16.98       18.47      4.59 o 
   0  -7   7        0.82        1.53      1.88 o 
   1  -7   7      792.56      825.32     28.62 o 
   2  -7   7       13.54        6.31      4.10 o 
   3  -7   7       67.12       60.21      4.82 o 
   4  -7   7       43.67       52.08      5.13 o 
   5  -7   7     1745.27     1685.03     29.99 o 
   6  -7   7      922.44      886.19     21.08 o 
   7  -7   7      137.78      141.82     10.23 o 
   8  -7   7      352.68      342.81     24.25 o 
   9  -7   7      237.70      266.85     15.37 o 
 -11  -6   7       84.73       79.30      8.33 o 
 -10  -6   7      513.28      508.04     23.97 o 
  -9  -6   7       54.36       58.66      6.77 o 
  -8  -6   7      143.11      140.48      9.64 o 
  -7  -6   7      127.03      128.65      7.34 o 
  -6  -6   7      125.12      141.15      7.31 o 
  -5  -6   7        5.51        6.85      3.90 o 
  -4  -6   7      618.90      624.38     29.32 o 
  -3  -6   7       96.38      114.18     18.01 o 
  -2  -6   7      862.74      827.68     41.16 o 
  -1  -6   7      271.57      241.68     44.73 o 
   0  -6   7       76.73      129.74     13.84 o 
   1  -6   7        9.25        5.72      3.37 o 
   2  -6   7      146.83      144.75     14.64 o 
   3  -6   7        3.86        8.34      1.89 o 
   4  -6   7     1049.56     1002.26     24.73 o 
   5  -6   7     1432.75     1399.88     29.18 o 
   6  -6   7      304.89      299.57     13.48 o 
   7  -6   7      562.50      596.19     26.55 o 
   8  -6   7      233.23      237.60     15.03 o 
   9  -6   7       30.92       24.72      4.66 o 
 -11  -5   7       99.37      105.31      9.31 o 
 -10  -5   7      325.99      306.97     14.78 o 
  -9  -5   7      228.84      227.14     13.79 o 
  -8  -5   7       22.82       24.76      3.97 o 
  -7  -5   7        1.76        4.07      1.78 o 
  -6  -5   7      470.15      477.97     21.96 o 
  -5  -5   7        5.62        4.38      3.09 o 
  -4  -5   7     1167.95     1278.92     40.95 o 
  -3  -5   7       65.23       70.99      7.49 o 
  -2  -5   7     7243.49     8571.43    628.87 o 
  -1  -5   7       35.94       43.78      5.99 o 
   0  -5   7       21.19       23.50      6.19 o 
   1  -5   7      163.46      193.89     18.10 o 
   2  -5   7       80.65       66.80      7.69 o 
   3  -5   7        0.88       19.21     26.89 o 
   4  -5   7      183.76      159.95     19.09 o 
   5  -5   7      185.04      168.90      8.86 o 
   6  -5   7     1021.17     1015.47     41.82 o 
   7  -5   7      113.40      108.27     11.65 o 
   8  -5   7        0.90       -1.48      2.41 o 
   9  -5   7       17.24       19.78      3.06 o 
 -11  -4   7      205.28      205.01     14.64 o 
 -10  -4   7      328.34      313.51     14.99 o 
  -9  -4   7      163.40      172.09     12.10 o 
  -8  -4   7     1058.14     1059.16     30.84 o 
  -7  -4   7       13.69        9.28      2.23 o 
  -6  -4   7       87.40       97.21     12.46 o 
  -5  -4   7       34.68       39.71      7.43 o 
  -4  -4   7       18.62       12.48      4.48 o 
  -3  -4   7      178.89      193.14     17.09 o 
  -2  -4   7     4616.47     5871.31    701.24 o 
  -1  -4   7     1204.11     1407.46     32.13 o 
   0  -4   7       15.02       17.34      4.71 o 
   1  -4   7      566.40      692.63     33.45 o 
   2  -4   7      744.67      795.14     39.85 o 
   3  -4   7     1253.44     1205.93     50.62 o 
   4  -4   7      227.04      219.42     22.38 o 
   5  -4   7      109.65      119.63      9.39 o 
   6  -4   7       26.32       22.54      4.17 o 
   7  -4   7      208.65      213.98     16.67 o 
   8  -4   7       25.63       26.84      5.92 o 
   9  -4   7        3.79        3.58      2.13 o 
  10  -4   7        9.94       10.25      1.95 o 
 -11  -3   7       39.66       41.43     10.73 o 
 -10  -3   7       84.54       77.96      7.30 o 
  -9  -3   7       10.32       14.02      3.95 o 
  -8  -3   7      365.41      368.23     18.31 o 
  -7  -3   7        9.19        8.32      1.53 o 
  -6  -3   7     1345.57     1420.58     46.49 o 
  -5  -3   7        0.37        0.09      2.06 o 
  -4  -3   7      636.26      688.89     28.57 o 
  -3  -3   7       97.49      113.00     11.08 o 
  -2  -3   7     3359.47     4002.25    383.51 o 
  -1  -3   7       85.64      113.37     20.19 o 
   0  -3   7      245.19      271.74     17.87 o 
   1  -3   7       70.70       67.98     10.30 o 
   2  -3   7     6060.10     6734.72    114.63 o 
   3  -3   7      332.03      346.39     26.60 o 
   4  -3   7      208.24      227.03     22.57 o 
   5  -3   7       57.62       53.27     11.43 o 
   6  -3   7       19.10       27.22      3.93 o 
   7  -3   7       10.08       21.54      7.62 o 
   8  -3   7      155.48      171.57     14.62 o 
   9  -3   7      191.21      215.06     14.34 o 
  10  -3   7        0.77        0.18      0.95 o 
 -11  -2   7        6.18       10.92      4.41 o 
 -10  -2   7       19.89       26.18      4.20 o 
  -9  -2   7      197.21      212.78     11.34 o 
  -8  -2   7      490.46      481.67     21.05 o 
  -7  -2   7      158.55      168.61      7.98 o 
  -6  -2   7      195.06      211.00     17.59 o 
  -5  -2   7        2.63        3.78      2.45 o 
  -4  -2   7      866.77      927.32     32.54 o 
  -3  -2   7       31.65       29.22      5.44 o 
  -2  -2   7     3133.57     3483.53     57.57 o 
  -1  -2   7       24.90       28.36      4.74 o 
   0  -2   7     5156.46     5964.54    265.64 o 
   1  -2   7     2603.52     3018.84     63.89 o 
   2  -2   7     3221.03     3803.59     63.07 o 
   3  -2   7      171.85      208.61     19.94 o 
   4  -2   7      927.36      971.94     45.54 o 
   5  -2   7      792.35      774.86     43.26 o 
   6  -2   7      365.79      356.19     14.81 o 
   7  -2   7      602.33      662.37     38.64 o 
   8  -2   7       60.28       62.77     11.95 o 
   9  -2   7      156.39      168.77     13.39 o 
  10  -2   7        8.86       14.84      3.92 o 
 -11  -1   7       25.33       19.70      5.34 o 
 -10  -1   7     1063.01     1086.57     59.27 o 
  -9  -1   7       13.20       13.39      3.17 o 
  -8  -1   7       26.26       22.37      4.44 o 
  -7  -1   7       58.42       55.15      4.77 o 
  -6  -1   7     2565.45     2656.24    140.39 o 
  -5  -1   7       10.06       10.96      3.79 o 
  -4  -1   7     1106.35     1128.04     34.43 o 
  -3  -1   7      303.52      320.21     17.29 o 
  -2  -1   7     1048.62     1031.68     29.97 o 
  -1  -1   7        1.03        2.22      1.40 o 
   0  -1   7        6.71        6.22      1.18 o 
   1  -1   7      356.71      371.07     21.17 o 
   2  -1   7     1920.29     2201.89     41.99 o 
   3  -1   7      857.95      946.25     41.31 o 
   4  -1   7      808.36      847.79     41.46 o 
   5  -1   7      152.53      174.77     14.24 o 
   6  -1   7      384.71      407.26     14.17 o 
   7  -1   7      322.75      303.28     23.34 o 
   8  -1   7      667.04      743.50     29.70 o 
   9  -1   7      345.37      355.15     18.89 o 
  10  -1   7        5.33        7.06      2.47 o 
 -11   0   7       16.01        5.75      2.63 o 
 -10   0   7      131.18      125.51      8.67 o 
  -9   0   7       29.75       33.53      4.44 o 
  -8   0   7      234.87      239.50     12.25 o 
  -7   0   7      134.73      142.02      8.32 o 
  -6   0   7      300.23      250.28     14.23 o 
  -5   0   7      516.76      550.85     25.28 o 
  -4   0   7     1013.55      990.83     31.50 o 
  -3   0   7      242.09      251.01     14.84 o 
  -2   0   7        6.44        3.44      1.98 o 
  -1   0   7       67.19       70.53      5.27 o 
   0   0   7      330.97      242.85     10.62 o 
   1   0   7        0.43        1.42      1.64 o 
   2   0   7     3125.98     3333.97     71.75 o 
   3   0   7     1465.14     1560.97     32.89 o 
   4   0   7       83.43       73.67      8.04 o 
   5   0   7      206.63      211.83     14.97 o 
   6   0   7       13.36       24.22      3.97 o 
   7   0   7      501.68      555.75     18.49 o 
   8   0   7      138.63      149.52     12.21 o 
   9   0   7      166.15      178.90     12.79 o 
  10   0   7       73.21       69.19      7.16 o 
  11   0   7       12.84       14.64      2.63 o 
 -11   1   7       73.01       63.90      5.55 o 
 -10   1   7      184.43      172.69     10.04 o 
  -9   1   7       84.79       88.81      6.55 o 
  -8   1   7        6.57        3.59      2.86 o 
  -7   1   7      173.76      174.15     10.00 o 
  -6   1   7       96.20       68.68      7.09 o 
  -5   1   7      281.16      269.96     15.55 o 
  -4   1   7     2725.28     2748.35    145.00 o 
  -3   1   7      237.77      216.50     13.52 o 
  -2   1   7       25.54       38.20      5.30 o 
  -1   1   7        8.26       10.63      2.02 o 
   0   1   7        2.66        1.75      2.25 o 
   1   1   7       24.70       26.35      3.78 o 
   2   1   7     1428.13     1485.60     45.51 o 
   3   1   7      749.58      761.75     21.30 o 
   4   1   7      281.60      311.92     15.57 o 
   5   1   7        9.07        8.09      3.03 o 
   6   1   7      178.68      140.59     12.79 o 
   7   1   7      315.81      319.05     12.17 o 
   8   1   7       68.48       68.13      6.08 o 
   9   1   7        0.03       -1.61      2.12 o 
  10   1   7      261.54      279.26     13.77 o 
  11   1   7      119.81      128.09      8.22 o 
 -11   2   7      191.53      183.18     11.47 o 
 -10   2   7      247.52      234.26     11.56 o 
  -9   2   7      160.40      157.22      8.68 o 
  -8   2   7        9.48        6.98      1.94 o 
  -7   2   7       68.19       71.09      7.60 o 
  -6   2   7       38.34       37.00      4.89 o 
  -5   2   7      222.98      204.54     13.47 o 
  -4   2   7       43.28       42.28      4.68 o 
  -3   2   7      471.81      498.94     18.89 o 
  -2   2   7     1532.18     1666.68     32.70 o 
  -1   2   7       11.80       12.74      2.65 o 
   0   2   7     1876.19     1917.96     33.11 o 
   1   2   7        0.11       -0.10      0.95 o 
   2   2   7        5.12        2.31      1.02 o 
   3   2   7        0.01        1.18      0.97 o 
   4   2   7     1449.90     1522.81     33.26 o 
   5   2   7      219.45      226.52     14.38 o 
   6   2   7      112.46      107.56     10.89 o 
   7   2   7      142.08      138.06      8.02 o 
   8   2   7       10.50        7.23      4.20 o 
   9   2   7        0.03        0.08      2.21 o 
  10   2   7       98.37      104.04      7.74 o 
  11   2   7      339.55      373.66     18.69 o 
 -10   3   7        1.84        1.60      3.08 o 
  -9   3   7      301.43      278.97     13.22 o 
  -8   3   7      513.46      541.99     17.38 o 
  -7   3   7       44.41       41.95      4.87 o 
  -6   3   7      155.06      144.16      8.97 o 
  -5   3   7      279.79      253.42     20.87 o 
  -4   3   7      123.08       90.95      6.66 o 
  -3   3   7      154.04      154.53      8.02 o 
  -2   3   7      235.39      282.66     12.77 o 
  -1   3   7      321.58      326.09     11.26 o 
   0   3   7        1.17        2.62      1.18 o 
   1   3   7       41.99       39.22      4.34 o 
   2   3   7       62.41       85.78      9.87 o 
   3   3   7       21.94       19.46      5.35 o 
   4   3   7      929.37      985.60     39.55 o 
   5   3   7     1369.50     1367.90     34.57 o 
   6   3   7      724.36      771.76     28.71 o 
   7   3   7     1522.31     1587.16     48.16 o 
   8   3   7       58.16       51.23      7.84 o 
   9   3   7      108.13      116.27      8.28 o 
  10   3   7      455.07      486.67     17.68 o 
  11   3   7      259.01      286.34     12.99 o 
 -10   4   7      202.53      206.28      8.23 o 
  -9   4   7        2.06       -0.05      1.86 o 
  -8   4   7      609.89      664.98     19.10 o 
  -7   4   7      520.07      565.45     19.81 o 
  -6   4   7      143.20      113.84      7.42 o 
  -5   4   7       51.56       52.26      9.91 o 
  -4   4   7      309.61      288.98     21.38 o 
  -3   4   7      354.16      331.72     20.98 o 
  -2   4   7     3233.77     3281.33     33.47 o 
  -1   4   7       50.05       49.95      3.63 o 
   0   4   7     6807.57     7186.12     73.76 o 
   1   4   7       84.77       98.28      5.82 o 
   2   4   7     2009.27     2190.97     24.69 o 
   3   4   7      111.77      125.94     12.54 o 
   4   4   7      844.12      745.03     33.49 o 
   5   4   7       22.04       23.11      6.83 o 
   6   4   7      387.05      394.17     28.94 o 
   7   4   7      132.91      127.59      9.00 o 
   8   4   7      905.46      905.93     27.87 o 
   9   4   7       72.27       72.29      7.72 o 
  10   4   7      420.23      447.27     15.62 o 
  11   4   7        4.51        8.02      2.15 o 
 -10   5   7        4.36        0.76      0.81 o 
  -9   5   7      250.18      251.25     13.67 o 
  -8   5   7      248.93      251.66     13.67 o 
  -7   5   7      866.21      826.95     21.96 o 
  -6   5   7     2113.42     2191.68     31.10 o 
  -5   5   7        1.46       -0.55      6.58 o 
  -4   5   7      919.81      734.77     36.42 o 
  -3   5   7       90.99       92.69     11.54 o 
  -2   5   7     1767.57     2013.47     50.75 o 
  -1   5   7       13.96        6.53      1.84 o 
   0   5   7        0.20       -0.34      0.80 o 
   1   5   7       79.01       88.86      5.13 o 
   2   5   7      542.27      651.96     14.94 o 
   3   5   7        7.97        7.37      2.49 o 
   4   5   7     4285.70     4513.18     81.70 o 
   5   5   7        3.67        3.74      3.44 o 
   6   5   7     2568.00     2603.92     73.37 o 
   7   5   7      218.83      240.18     11.52 o 
   8   5   7       13.58       23.68      4.53 o 
   9   5   7      256.42      273.50     15.31 o 
  10   5   7      756.54      770.49     21.00 o 
  11   5   7       61.10       69.60      5.99 o 
 -10   6   7       18.11       18.13      3.98 o 
  -9   6   7        0.79        0.58      0.98 o 
  -8   6   7      165.11      154.24     10.43 o 
  -7   6   7     2467.20     2535.46     38.39 o 
  -6   6   7     1107.34     1102.24     25.29 o 
  -5   6   7     1293.41     1341.00     23.81 o 
  -4   6   7      312.74      281.19     23.88 o 
  -3   6   7       43.17       29.53      7.34 o 
  -2   6   7     1202.17     1226.89     42.99 o 
  -1   6   7      755.16      837.70     32.69 o 
   0   6   7    14620.94    16746.19    186.30 o 
   1   6   7        6.55        6.80      2.05 o 
   2   6   7     2188.97     2286.10    104.37 o 
   3   6   7        1.15        0.66      1.23 o 
   4   6   7      651.75      683.02     30.41 o 
   5   6   7       20.12       21.10      6.03 o 
   6   6   7      244.63      209.34     20.25 o 
   7   6   7       12.85       12.27      2.69 o 
   8   6   7     1706.13     1734.91     42.99 o 
   9   6   7       13.37       10.38      3.52 o 
  10   6   7     1058.00     1062.08     29.93 o 
  11   6   7       82.94       79.34      6.12 o 
  -9   7   7       41.23       40.44      3.92 o 
  -8   7   7       90.43       82.24      6.96 o 
  -7   7   7      560.06      597.49     22.02 o 
  -6   7   7     1952.14     1946.61     33.68 o 
  -5   7   7       49.61       41.90      5.06 o 
  -4   7   7      146.87      148.15     19.11 o 
  -3   7   7       94.64       97.72     14.03 o 
  -2   7   7     1030.65     1233.35     47.52 o 
  -1   7   7      233.11      222.41     18.46 o 
   0   7   7       18.64       19.15      3.93 o 
   1   7   7      763.16      879.25     46.20 o 
   2   7   7     2853.85     3149.36     82.50 o 
   3   7   7      418.66      432.09     17.06 o 
   4   7   7       36.75       23.05      4.37 o 
   5   7   7      203.00      217.45     18.46 o 
   6   7   7       19.94       10.74      4.53 o 
   7   7   7      126.98      124.99      7.59 o 
   8   7   7        0.94        2.89      1.87 o 
   9   7   7       18.97       12.15      3.61 o 
  10   7   7      285.71      272.52     15.32 o 
  11   7   7       12.26       18.86      3.00 o 
  -9   8   7        4.36        6.21      1.43 o 
  -8   8   7      113.20      118.34      7.81 o 
  -7   8   7        7.66        6.62      2.52 o 
  -6   8   7       72.77       86.40      6.30 o 
  -5   8   7      176.67      181.03     10.40 o 
  -4   8   7      177.65      171.14      8.02 o 
  -3   8   7      941.87     1087.29     54.46 o 
  -2   8   7       55.43       45.25      9.87 o 
  -1   8   7      488.68      552.80     32.98 o 
   0   8   7      111.62      157.76     16.83 o 
   1   8   7        8.69       19.38      5.93 o 
   2   8   7     1746.69     1709.22     62.39 o 
   3   8   7      131.64      128.81     17.81 o 
   4   8   7       64.25       76.64     14.78 o 
   5   8   7       18.42       16.38      6.90 o 
   6   8   7        3.44        2.00      0.97 o 
   7   8   7        9.24        9.64      1.97 o 
   8   8   7       55.92       46.70      5.44 o 
   9   8   7      212.38      209.55     14.02 o 
  10   8   7       62.66       54.24      6.21 o 
  11   8   7        0.24        1.06      1.31 o 
  -9   9   7       15.63        9.01      1.68 o 
  -8   9   7       96.44       93.20      6.98 o 
  -7   9   7      194.85      183.50     10.72 o 
  -6   9   7     1274.49     1297.39     23.08 o 
  -5   9   7       93.07       97.93      6.95 o 
  -4   9   7     2325.89     2373.86     29.98 o 
  -3   9   7      138.93      133.33      6.67 o 
  -2   9   7      382.52      398.74     34.88 o 
  -1   9   7       83.08      121.47     18.22 o 
   0   9   7       71.71       86.77     14.74 o 
   1   9   7       47.59       59.73      8.45 o 
   2   9   7      641.23      736.16     42.21 o 
   3   9   7        5.96        1.66      2.36 o 
   4   9   7      573.25      436.88     36.18 o 
   5   9   7       56.46       55.16     14.45 o 
   6   9   7      272.06      275.91     11.83 o 
   7   9   7        4.11        0.92      2.75 o 
   8   9   7       28.03       18.65      5.37 o 
   9   9   7       39.95       42.84      5.44 o 
  10   9   7      830.07      874.53     24.37 o 
  11   9   7      261.15      251.42     10.11 o 
  -8  10   7       73.89       72.32      7.10 o 
  -7  10   7      274.14      270.08     10.86 o 
  -6  10   7      459.61      464.80     15.37 o 
  -5  10   7      101.61      124.55      7.67 o 
  -4  10   7       24.50       29.87      3.48 o 
  -3  10   7     1880.32     1845.36     26.57 o 
  -2  10   7      147.13      175.60     11.42 o 
  -1  10   7       23.60       44.06     13.46 o 
   0  10   7      689.78      616.76     46.95 o 
   1  10   7      422.77      346.20     94.21 o 
   2  10   7        0.03        0.87      3.53 o 
   3  10   7      245.13      251.87     26.37 o 
   4  10   7      337.20      266.25     28.39 o 
   5  10   7      137.06      138.25     15.83 o 
   6  10   7        9.39        2.60      1.64 o 
   7  10   7       74.33       68.57      7.07 o 
   8  10   7      367.15      399.86     18.18 o 
   9  10   7       11.45       11.64      2.70 o 
  10  10   7      129.76      128.79      8.20 o 
  11  10   7        2.36        0.99      1.31 o 
  -8  11   7       56.06       50.13      6.85 o 
  -7  11   7       47.54       49.63      4.02 o 
  -6  11   7       15.17       13.05      2.56 o 
  -5  11   7       29.77       22.06      3.75 o 
  -4  11   7      875.73      933.14     20.74 o 
  -3  11   7      785.63      800.71     18.93 o 
  -2  11   7       45.52       33.34      4.49 o 
  -1  11   7      789.61      774.61     19.28 o 
   0  11   7       93.48       31.27     11.85 o 
   1  11   7      513.49      436.10     94.11 o 
   2  11   7        5.31        6.06      5.15 o 
   3  11   7      441.29      500.26     37.70 o 
   4  11   7      773.86      797.73     49.95 o 
   5  11   7      555.72      537.93     17.67 o 
   6  11   7     2835.35     2842.05     54.64 o 
   7  11   7      112.21      120.48      8.74 o 
   8  11   7       20.98       19.94      3.79 o 
   9  11   7        6.54        3.74      2.08 o 
  10  11   7      218.88      214.03     10.90 o 
  11  11   7       41.66       46.47      3.97 o 
  -7  12   7       12.71        8.70      3.69 o 
  -6  12   7        3.59        6.01      1.62 o 
  -5  12   7      215.19      217.18      9.80 o 
  -4  12   7      503.81      512.35     16.41 o 
  -3  12   7      771.98      788.16     20.77 o 
  -2  12   7        5.12        8.84      1.71 o 
  -1  12   7     1409.00     1369.51     24.17 o 
   0  12   7     2077.27     2195.85     32.73 o 
   1  12   7      348.67      357.21     13.72 o 
   2  12   7       72.61       73.07      8.19 o 
   3  12   7      639.46      718.95     32.21 o 
   4  12   7       25.41       10.95      4.56 o 
   5  12   7        7.44        6.52      2.21 o 
   6  12   7     2293.26     2230.74     36.34 o 
   7  12   7      298.81      286.48     15.67 o 
   8  12   7       36.11       33.99      5.87 o 
   9  12   7      244.99      253.85     14.34 o 
  10  12   7       23.66       27.71      3.74 o 
  11  12   7        4.07        2.45      1.22 o 
  -7  13   7       45.80       40.15      6.08 o 
  -6  13   7       55.41       63.10     12.45 o 
  -5  13   7       82.75       78.65      6.09 o 
  -4  13   7      406.12      449.27     14.60 o 
  -3  13   7      130.25      140.23      8.58 o 
  -2  13   7       64.88       71.30      5.57 o 
  -1  13   7      354.05      349.33     13.39 o 
   0  13   7      938.48      919.23     20.69 o 
   1  13   7      194.58      224.08     10.78 o 
   2  13   7      337.34      319.62     14.97 o 
   3  13   7      386.54      397.43     18.81 o 
   4  13   7     2081.26     2235.38     47.26 o 
   5  13   7      159.41      171.33     12.69 o 
   6  13   7     4420.44     4373.51     54.94 o 
   7  13   7      466.37      472.16     19.45 o 
   8  13   7      141.98      156.10     11.99 o 
   9  13   7      178.76      191.36     11.71 o 
  10  13   7       29.13       37.01      4.68 o 
  11  13   7        7.18        7.02      1.41 o 
  -6  14   7      446.38      516.27     26.52 o 
  -5  14   7       79.08       74.17      7.90 o 
  -4  14   7       69.07       58.90      5.31 o 
  -3  14   7       26.71       29.54      4.18 o 
  -2  14   7      693.95      725.18     21.44 o 
  -1  14   7       45.23       57.58      5.38 o 
   0  14   7        9.47       11.08      2.41 o 
   1  14   7      758.67      737.39     23.07 o 
   2  14   7      366.96      387.05     24.12 o 
   3  14   7      284.02      293.75     26.16 o 
   4  14   7        2.28        1.61      3.32 o 
   5  14   7       26.63       19.26      4.37 o 
   6  14   7      193.97      176.65     11.93 o 
   7  14   7        1.79        1.68      1.66 o 
   8  14   7       16.54       24.05      4.37 o 
   9  14   7      145.16      151.45      9.61 o 
  10  14   7        1.01        0.51      0.96 o 
  -5  15   7       67.21       84.60     11.78 o 
  -4  15   7       86.48       79.88      6.81 o 
  -3  15   7       17.25       19.10      3.80 o 
  -2  15   7        0.45        2.63      1.85 o 
  -1  15   7       30.62       28.48      5.10 o 
   0  15   7        7.46        2.18      1.61 o 
   1  15   7     1174.35     1172.82     42.78 o 
   2  15   7      663.61      686.99     32.28 o 
   3  15   7       22.76       34.53      6.02 o 
   4  15   7     1635.93     1736.04     34.80 o 
   5  15   7        0.51       -1.82      2.16 o 
   6  15   7     1289.26     1345.33     27.39 o 
   7  15   7        7.74        6.08      2.90 o 
   8  15   7      587.27      611.14     25.05 o 
   9  15   7        4.92        3.36      1.62 o 
  10  15   7      155.23      149.21     10.90 o 
  -5  16   7       15.37       21.20      4.43 o 
  -4  16   7      470.19      458.54     15.65 o 
  -3  16   7        0.00        2.43      1.92 o 
  -2  16   7      810.09      863.80     26.22 o 
  -1  16   7       84.86       77.63      8.24 o 
   0  16   7     2145.51     2330.18     59.21 o 
   1  16   7      136.12      135.99     11.32 o 
   2  16   7       16.52       31.39      7.86 o 
   3  16   7      222.44      228.64     12.89 o 
   4  16   7      306.22      303.30     14.16 o 
   5  16   7        8.75       10.45      2.54 o 
   6  16   7     1013.20     1063.18     22.90 o 
   7  16   7        7.63        6.51      2.26 o 
   8  16   7       81.61       89.65      8.53 o 
   9  16   7       40.49       46.01      6.23 o 
  10  16   7       24.13       22.93      3.42 o 
  -4  17   7       58.74       68.12      8.52 o 
  -3  17   7      141.20      159.35      8.86 o 
  -2  17   7      660.56      725.05     34.87 o 
  -1  17   7      261.61      288.17     18.91 o 
   0  17   7      172.17      176.70     11.76 o 
   1  17   7        3.31        7.00      2.41 o 
   2  17   7      202.77      223.33     12.34 o 
   3  17   7      228.25      233.63     12.48 o 
   4  17   7       33.84       27.68      3.60 o 
   5  17   7      142.60      148.98      8.00 o 
   6  17   7      113.67      115.22      8.54 o 
   7  17   7       28.30       27.05      3.96 o 
   8  17   7        7.87        3.75      1.70 o 
   9  17   7       64.42       57.29      6.00 o 
  -3  18   7        2.54        6.39      2.17 o 
  -2  18   7      104.57      102.54      7.18 o 
  -1  18   7      218.36      244.21     13.01 o 
   0  18   7       39.05       42.46      9.98 o 
   1  18   7      402.95      423.57     25.47 o 
   2  18   7     1199.96     1256.68     36.23 o 
   3  18   7        0.36        1.20      1.12 o 
   4  18   7      487.48      463.24     17.33 o 
   5  18   7       87.97       94.13      7.62 o 
   6  18   7       70.93       64.65      5.66 o 
   7  18   7       40.29       42.37      6.76 o 
   8  18   7        0.31        3.26      3.02 o 
   9  18   7       28.99       14.35      3.65 o 
  -2  19   7       46.91       41.05      5.55 o 
  -1  19   7      197.93      210.50     13.02 o 
   0  19   7       18.35       17.46      4.04 o 
   1  19   7       36.34       35.28      5.59 o 
   2  19   7        7.55        8.16      2.52 o 
   3  19   7      287.55      298.59     10.50 o 
   4  19   7      124.49      109.17      7.47 o 
   5  19   7      181.05      206.09     11.71 o 
   6  19   7      103.02       96.29      7.38 o 
   7  19   7        0.25       -1.56      2.41 o 
   8  19   7       26.85       36.29      4.11 o 
   0  20   7      339.94      375.70     17.42 o 
   1  20   7       38.93       39.94      4.22 o 
   2  20   7       47.65       56.15      5.14 o 
   3  20   7      335.01      351.05     18.92 o 
   4  20   7      228.85      243.35     11.03 o 
   5  20   7       23.27       11.56      3.99 o 
   6  20   7      124.47      123.13     12.91 o 
   7  20   7        0.54       -0.50      1.57 o 
   2  21   7       84.53       88.52      6.50 o 
   3  21   7      641.78      616.87     34.18 o 
   4  21   7        4.40       10.17      3.15 o 
   5  21   7      496.45      501.79     21.88 o 
  -5 -18   8      288.18      261.93     11.32 o 
  -4 -18   8      152.56      140.47     13.00 o 
  -3 -18   8       19.58       15.70      4.40 o 
  -2 -18   8      110.07      115.60     11.51 o 
  -1 -18   8        6.68        4.64      1.41 o 
  -7 -17   8       92.35       92.22      9.08 o 
  -6 -17   8      311.19      312.33     12.35 o 
  -5 -17   8      264.37      279.16     14.17 o 
  -4 -17   8       95.43       98.15      8.45 o 
  -3 -17   8       12.21       15.46      2.78 o 
  -2 -17   8      763.52      690.08     18.57 o 
  -1 -17   8      137.32      119.25      7.45 o 
   0 -17   8       14.03       11.89      2.20 o 
   1 -17   8        1.53        3.09      1.85 o 
  -8 -16   8       79.90       69.49      8.56 o 
  -7 -16   8       36.84       34.08      3.22 o 
  -6 -16   8       17.14       13.63      2.84 o 
  -5 -16   8       36.31       40.09      6.46 o 
  -4 -16   8        0.88        0.98      1.08 o 
  -3 -16   8      537.91      556.97     16.69 o 
  -2 -16   8      277.31      287.47     14.15 o 
  -1 -16   8      448.70      449.86     15.93 o 
   0 -16   8      145.87      149.98      9.07 o 
   1 -16   8      119.39      107.81      7.09 o 
   2 -16   8       24.78       23.33      3.54 o 
  -9 -15   8        0.18        0.65      1.00 o 
  -8 -15   8      232.59      232.55      8.77 o 
  -7 -15   8        6.09        3.60      1.81 o 
  -6 -15   8       79.20       78.05      7.46 o 
  -5 -15   8       19.85       16.47      4.58 o 
  -4 -15   8      895.48      954.31     33.84 o 
  -3 -15   8       37.33       38.74      4.96 o 
  -2 -15   8       81.36       88.98      8.34 o 
  -1 -15   8      324.81      318.29     15.21 o 
   0 -15   8      168.58      175.33     11.23 o 
   1 -15   8      322.41      328.16     14.75 o 
   2 -15   8      163.66      186.10     10.13 o 
   3 -15   8      222.59      249.91     15.69 o 
  -9 -14   8        0.01       -0.09      1.83 o 
  -8 -14   8       98.44       95.31      6.66 o 
  -7 -14   8      395.11      410.02     15.71 o 
  -6 -14   8        3.60        3.87      2.07 o 
  -5 -14   8       34.73       40.86      6.05 o 
  -4 -14   8      278.92      299.67     17.28 o 
  -3 -14   8       33.31       29.35      7.31 o 
  -2 -14   8        2.38        2.84      1.82 o 
  -1 -14   8       19.19       18.25      3.75 o 
   0 -14   8      318.49      299.35     19.00 o 
   1 -14   8        5.21        8.98      3.32 o 
   2 -14   8        1.99        6.07      3.94 o 
   3 -14   8      263.70      272.83     15.41 o 
   4 -14   8      209.44      199.73     10.92 o 
 -10 -13   8       66.74       57.29      7.18 o 
  -9 -13   8       16.83       11.19      1.96 o 
  -8 -13   8      499.93      512.44     17.44 o 
  -7 -13   8        0.87        2.92      1.97 o 
  -6 -13   8      318.84      355.31     19.36 o 
  -5 -13   8      385.09      395.34     20.37 o 
  -4 -13   8      985.61     1083.08     63.41 o 
  -3 -13   8      144.97      154.70     16.10 o 
  -2 -13   8       67.72       72.10      7.86 o 
  -1 -13   8       41.08       37.64      7.09 o 
   0 -13   8       48.73       55.51      8.67 o 
   1 -13   8       10.78        4.70      4.86 o 
   2 -13   8      390.84      357.23     33.16 o 
   3 -13   8      271.94      270.19     16.53 o 
   4 -13   8      247.61      274.78     12.30 o 
   5 -13   8        3.29        4.73      1.50 o 
 -10 -12   8      604.49      643.63     20.15 o 
  -9 -12   8        0.57        1.47      1.63 o 
  -8 -12   8        1.99        1.92      2.14 o 
  -7 -12   8        4.36       -1.04      3.54 o 
  -6 -12   8     1237.22     1333.76     39.70 o 
  -5 -12   8        5.98        4.43      4.93 o 
  -4 -12   8       19.59       10.81      7.84 o 
  -3 -12   8      454.33      505.80     29.66 o 
  -2 -12   8     1062.25     1088.05     37.31 o 
  -1 -12   8      344.04      348.39     21.61 o 
   0 -12   8       83.85       73.95     10.07 o 
   1 -12   8      113.82      123.63      9.96 o 
   2 -12   8      357.36      341.74     16.53 o 
   3 -12   8      740.64      763.87     23.75 o 
   4 -12   8      162.04      165.86     10.05 o 
   5 -12   8      344.37      322.84     13.57 o 
 -10 -11   8      801.61      863.05     34.98 o 
  -9 -11   8      105.97      101.78      8.97 o 
  -8 -11   8      165.37      194.13     14.03 o 
  -7 -11   8      246.94      243.93     14.87 o 
  -6 -11   8      255.65      279.13     18.77 o 
  -5 -11   8      115.93      113.90     14.05 o 
  -4 -11   8      226.68      245.94     31.78 o 
  -3 -11   8      452.92      470.93     28.75 o 
  -2 -11   8      380.64      359.93     22.85 o 
  -1 -11   8     1339.41     1305.35     56.48 o 
   0 -11   8      309.64      316.42     16.28 o 
   1 -11   8      214.99      187.45     12.78 o 
   2 -11   8      541.39      568.72     23.23 o 
   3 -11   8       46.73       47.26      6.56 o 
   4 -11   8      677.01      671.63     22.89 o 
   5 -11   8       49.86       43.93      6.36 o 
   6 -11   8        6.50        6.83      1.53 o 
 -11 -10   8      108.51      150.69     14.31 o 
 -10 -10   8      166.34      190.21     10.35 o 
  -9 -10   8      123.30      119.36     11.13 o 
  -8 -10   8      423.56      486.71     23.06 o 
  -7 -10   8        1.58        3.44      2.35 o 
  -6 -10   8     1353.67     1462.97     51.14 o 
  -5 -10   8       12.98        3.50      2.59 o 
  -4 -10   8     2030.30     2082.15    109.08 o 
  -3 -10   8      351.20      349.00     22.98 o 
  -2 -10   8      178.55      180.34     10.13 o 
  -1 -10   8       50.30       53.95      6.69 o 
   0 -10   8      512.53      502.53     19.54 o 
   1 -10   8        0.10       14.24      3.45 o 
   2 -10   8     1505.30     1568.22     47.78 o 
   3 -10   8      486.75      500.93     19.24 o 
   4 -10   8      170.75      163.80     12.16 o 
   5 -10   8      188.56      191.84     11.92 o 
   6 -10   8       34.65       38.49      4.34 o 
   7 -10   8        2.85        0.58      1.03 o 
 -11  -9   8      269.83      278.84     20.05 o 
 -10  -9   8      205.07      213.19     16.11 o 
  -9  -9   8       11.82       14.66      3.68 o 
  -8  -9   8      414.17      496.03     28.25 o 
  -7  -9   8       10.86       11.07      2.78 o 
  -6  -9   8      162.38      161.81     11.79 o 
  -5  -9   8       60.91       56.96      5.62 o 
  -4  -9   8       25.55       21.72      5.00 o 
  -3  -9   8       30.63       25.98      5.52 o 
  -2  -9   8      243.48      231.84     16.13 o 
  -1  -9   8      477.95      486.03     20.19 o 
   0  -9   8      121.99      125.22      7.45 o 
   1  -9   8       90.15       84.98      7.64 o 
   2  -9   8        4.54        9.56      2.57 o 
   3  -9   8       93.06       84.42      9.36 o 
   4  -9   8      215.58      212.07     14.52 o 
   5  -9   8      104.60      100.57     11.19 o 
   6  -9   8       72.31       72.10      5.49 o 
   7  -9   8      102.06      102.73      7.99 o 
 -11  -8   8        1.34        3.07      1.68 o 
 -10  -8   8      175.07      159.92     14.77 o 
  -9  -8   8      188.12      199.97     11.26 o 
  -8  -8   8      371.29      406.24     16.48 o 
  -7  -8   8       57.13       57.91      6.48 o 
  -6  -8   8      110.89       92.90      8.26 o 
  -5  -8   8      299.87      303.82     14.26 o 
  -4  -8   8      314.94      344.45     23.47 o 
  -3  -8   8      155.34      155.85     23.16 o 
  -2  -8   8       25.35       20.92      4.63 o 
  -1  -8   8        1.12        2.71      3.05 o 
   0  -8   8     1979.10     2249.22     61.92 o 
   1  -8   8      440.74      445.48     16.91 o 
   2  -8   8       92.41       88.21      7.69 o 
   3  -8   8      105.59      103.71      8.68 o 
   4  -8   8      547.96      523.50     19.66 o 
   5  -8   8      462.76      446.89     14.72 o 
   6  -8   8       30.08       25.32      4.14 o 
   7  -8   8        1.18        1.94      0.95 o 
   8  -8   8      467.85      492.66     23.33 o 
 -11  -7   8      103.60       99.93      8.98 o 
 -10  -7   8      107.44      117.49      9.60 o 
  -9  -7   8        0.87        0.79      1.62 o 
  -8  -7   8      203.73      183.95      9.93 o 
  -7  -7   8        5.46        1.74      1.36 o 
  -6  -7   8      935.51      973.86     19.52 o 
  -5  -7   8       13.08       12.51      2.79 o 
  -4  -7   8      140.81      151.23     15.63 o 
  -3  -7   8       36.26       27.17      5.42 o 
  -2  -7   8        4.48        8.89      3.71 o 
  -1  -7   8      237.64      233.53     20.24 o 
   0  -7   8       93.51      107.38     13.56 o 
   1  -7   8      616.37      619.63     25.84 o 
   2  -7   8      117.97      123.70      8.87 o 
   3  -7   8      613.36      581.25     17.57 o 
   4  -7   8      428.84      397.92     16.92 o 
   5  -7   8       62.25       69.26      5.90 o 
   6  -7   8       62.36       68.33      5.63 o 
   7  -7   8       58.80       64.96      6.38 o 
   8  -7   8       15.99       11.89      2.52 o 
 -11  -6   8      181.25      172.39     11.78 o 
 -10  -6   8        8.97       10.46      2.51 o 
  -9  -6   8      305.28      307.94     15.29 o 
  -8  -6   8       20.70       21.44      3.64 o 
  -7  -6   8        6.22       10.21      2.43 o 
  -6  -6   8      322.74      290.16     10.63 o 
  -5  -6   8       17.22       14.96      5.09 o 
  -4  -6   8       59.98       61.46      9.59 o 
  -3  -6   8      299.00      353.32     57.07 o 
  -2  -6   8      315.20      366.16     18.87 o 
  -1  -6   8      692.61      696.38    132.04 o 
   0  -6   8     4309.82     4998.29     91.56 o 
   1  -6   8      654.81      802.11     39.12 o 
   2  -6   8       63.25       54.98     11.51 o 
   3  -6   8      270.41      265.67     13.18 o 
   4  -6   8      905.45      886.12     23.62 o 
   5  -6   8      461.55      430.47     15.92 o 
   6  -6   8      231.45      244.04     11.74 o 
   7  -6   8      461.20      496.49     16.50 o 
   8  -6   8       66.06       59.60      5.63 o 
   9  -6   8        3.17        7.71      2.65 o 
 -11  -5   8       48.21       37.78      4.69 o 
 -10  -5   8       11.89        7.29      2.23 o 
  -9  -5   8       65.07       64.81      8.53 o 
  -8  -5   8      530.36      549.55     19.45 o 
  -7  -5   8      160.46      160.10      9.22 o 
  -6  -5   8     2796.05     2729.78     32.70 o 
  -5  -5   8      129.13      134.19     14.40 o 
  -4  -5   8      270.49      303.85     21.07 o 
  -3  -5   8       95.70       89.30     10.91 o 
  -2  -5   8      480.50      555.75     70.74 o 
  -1  -5   8      731.40      820.18     89.53 o 
   0  -5   8      117.59      139.48     14.76 o 
   1  -5   8      668.09      736.52     36.98 o 
   2  -5   8      662.70      759.15     41.97 o 
   3  -5   8      207.01      194.13     21.83 o 
   4  -5   8        0.83        5.15      1.81 o 
   5  -5   8      821.23      863.98     22.22 o 
   6  -5   8      106.87      106.12      9.16 o 
   7  -5   8      582.73      594.05     29.00 o 
   8  -5   8       25.69       27.21      4.31 o 
   9  -5   8       12.40       11.77      2.12 o 
 -11  -4   8        0.07        0.67      1.96 o 
 -10  -4   8      331.45      340.63     15.23 o 
  -9  -4   8        5.23        3.73      2.78 o 
  -8  -4   8     1409.35     1448.26     36.02 o 
  -7  -4   8       95.28       93.87      6.80 o 
  -6  -4   8        0.08        1.53      1.48 o 
  -5  -4   8      121.85      126.76     13.88 o 
  -4  -4   8     4433.77     4614.78     80.13 o 
  -3  -4   8       40.24       40.81      7.24 o 
  -2  -4   8      265.20      349.28     20.93 o 
  -1  -4   8      206.29      258.09     20.06 o 
   0  -4   8     3669.64     4228.60     78.88 o 
   1  -4   8      682.66      761.07     36.58 o 
   2  -4   8      364.02      417.73     30.88 o 
   3  -4   8      954.09      980.85     48.24 o 
   4  -4   8      419.76      440.92     33.20 o 
   5  -4   8       73.86       82.49      6.07 o 
   6  -4   8     1245.72     1310.62     49.35 o 
   7  -4   8      487.59      514.23     20.17 o 
   8  -4   8        0.00        2.11      2.29 o 
   9  -4   8       28.49       20.22      3.22 o 
 -11  -3   8        1.10        1.07      2.20 o 
 -10  -3   8       73.95       73.76      7.10 o 
  -9  -3   8        0.52        1.98      1.77 o 
  -8  -3   8       21.83       16.97      3.62 o 
  -7  -3   8      696.84      735.50     17.05 o 
  -6  -3   8      222.56      223.91      9.22 o 
  -5  -3   8      151.89      149.97     14.83 o 
  -4  -3   8     4075.21     4341.49     76.17 o 
  -3  -3   8        0.49        1.70      2.24 o 
  -2  -3   8      528.56      560.71     25.67 o 
  -1  -3   8        1.20        4.50      2.79 o 
   0  -3   8       75.08       84.34     10.69 o 
   1  -3   8      112.98      137.87     15.02 o 
   2  -3   8      549.05      607.81     36.37 o 
   3  -3   8       61.33       49.69     10.69 o 
   4  -3   8      530.21      587.68     37.67 o 
   5  -3   8        0.55        0.48      1.24 o 
   6  -3   8       15.11       10.67      8.53 o 
   7  -3   8       87.06       89.18      8.49 o 
   8  -3   8        2.01        0.83      2.42 o 
   9  -3   8       74.88       79.71      8.11 o 
  10  -3   8      312.29      283.97      8.93 o 
 -11  -2   8       88.77       81.75     10.30 o 
 -10  -2   8       49.68       46.50      4.80 o 
  -9  -2   8      320.56      334.93     14.27 o 
  -8  -2   8       32.70       30.75      6.55 o 
  -7  -2   8      141.00      132.38      7.13 o 
  -6  -2   8      537.65      557.41     14.43 o 
  -5  -2   8        0.11        1.80      1.32 o 
  -4  -2   8     1058.52     1076.44     36.38 o 
  -3  -2   8       11.46        8.37      3.07 o 
  -2  -2   8        1.88        4.74      2.30 o 
  -1  -2   8       48.58       58.88      8.17 o 
   0  -2   8     1133.99     1251.21     39.50 o 
   1  -2   8      822.35      979.95     25.24 o 
   2  -2   8      294.82      399.49     28.75 o 
   3  -2   8      367.87      371.80     28.20 o 
   4  -2   8       56.00       64.62     12.34 o 
   5  -2   8      107.22      104.15      9.37 o 
   6  -2   8       42.26       34.33      4.75 o 
   7  -2   8      115.03      127.19     12.03 o 
   8  -2   8        9.58        9.51      3.36 o 
   9  -2   8      243.60      275.95     15.94 o 
  10  -2   8       30.81       31.06      3.59 o 
 -11  -1   8       98.66       85.75     10.26 o 
 -10  -1   8       18.78       13.26      2.38 o 
  -9  -1   8       15.16       11.55      1.75 o 
  -8  -1   8      189.19      210.20     16.27 o 
  -7  -1   8        1.91        2.53      1.08 o 
  -6  -1   8      311.66      296.77     10.19 o 
  -5  -1   8      803.71      809.20     32.72 o 
  -4  -1   8      356.12      356.63     20.39 o 
  -3  -1   8       71.47       66.94      8.50 o 
  -2  -1   8      356.08      437.29     20.88 o 
  -1  -1   8      144.83      152.75     12.53 o 
   0  -1   8        0.32        0.53      1.03 o 
   1  -1   8       61.52       76.61      7.20 o 
   2  -1   8       93.54       98.37     13.90 o 
   3  -1   8      256.60      277.13     23.76 o 
   4  -1   8       27.18       37.09      8.68 o 
   5  -1   8      389.54      390.28     31.30 o 
   6  -1   8      777.30      800.52     21.34 o 
   7  -1   8      103.73      109.57      9.79 o 
   8  -1   8        7.51        9.87      4.37 o 
   9  -1   8      384.88      439.16     21.07 o 
  10  -1   8       11.26       11.02      2.84 o 
 -11   0   8       34.81       41.92      4.40 o 
 -10   0   8      433.28      455.76     15.50 o 
  -9   0   8        3.00        2.60      1.67 o 
  -8   0   8      674.54      714.72     29.70 o 
  -7   0   8        2.83        3.49      2.39 o 
  -6   0   8       61.13       89.28      5.89 o 
  -5   0   8        5.24        5.03      2.88 o 
  -4   0   8        0.07        3.98      2.60 o 
  -3   0   8        8.27        8.89      3.20 o 
  -2   0   8     1853.02     2066.02     43.79 o 
  -1   0   8      218.16      244.64     13.19 o 
   0   0   8      368.39      425.29     15.02 o 
   1   0   8      140.20      160.07     10.23 o 
   2   0   8        0.01        1.32      3.02 o 
   3   0   8      464.00      480.00     30.24 o 
   4   0   8     3861.40     3987.41     92.26 o 
   5   0   8      723.96      777.67     43.14 o 
   6   0   8       44.62       32.05      4.77 o 
   7   0   8       46.35       44.10      5.10 o 
   8   0   8      548.43      556.31     29.41 o 
   9   0   8      605.17      730.75     37.46 o 
  10   0   8       19.36       29.94      4.95 o 
 -11   1   8       29.92       22.81      3.06 o 
 -10   1   8       55.25       48.65      6.35 o 
  -9   1   8      527.67      541.91     17.22 o 
  -8   1   8      252.37      246.25     17.12 o 
  -7   1   8       23.65       30.18      5.81 o 
  -6   1   8      365.30      346.99     15.65 o 
  -5   1   8       58.65       58.99      6.30 o 
  -4   1   8       10.24       40.93      6.44 o 
  -3   1   8       30.48       33.64      5.56 o 
  -2   1   8     5676.15     6043.05     71.84 o 
  -1   1   8        0.44        1.50      1.26 o 
   0   1   8        4.40        6.98      2.08 o 
   1   1   8       66.10       72.98      6.84 o 
   2   1   8      479.67      574.00     30.07 o 
   3   1   8        0.03        0.80      1.92 o 
   4   1   8     3625.14     3769.46     87.46 o 
   5   1   8      191.68      173.31     19.81 o 
   6   1   8     1789.20     1824.33     38.83 o 
   7   1   8      227.55      241.86     13.10 o 
   8   1   8       93.16       94.45      7.56 o 
   9   1   8       14.20       12.67      3.38 o 
  10   1   8      322.86      364.99     21.37 o 
  11   1   8      225.66      268.66     10.17 o 
 -10   2   8      318.72      303.37     23.12 o 
  -9   2   8      752.90      786.96     18.65 o 
  -8   2   8      997.24     1021.88     21.24 o 
  -7   2   8      102.63      117.04      9.95 o 
  -6   2   8      530.35      513.90     17.10 o 
  -5   2   8       13.14       18.49      5.80 o 
  -4   2   8      351.42      420.57     29.04 o 
  -3   2   8      230.54      207.80     13.05 o 
  -2   2   8     3524.92     3778.13     54.53 o 
  -1   2   8       39.81       41.55      4.47 o 
   0   2   8       19.67       12.19      2.63 o 
   1   2   8       37.05       43.76      5.24 o 
   2   2   8     1403.34     1530.23     46.83 o 
   3   2   8      162.46      146.34     15.24 o 
   4   2   8     1350.57     1314.12     49.67 o 
   5   2   8       53.20       59.07     11.23 o 
   6   2   8       10.65       10.39      2.72 o 
   7   2   8       78.52       70.81      6.23 o 
   8   2   8       60.97       63.42      6.83 o 
   9   2   8       34.00       32.03      4.81 o 
  10   2   8       59.55       48.82      6.27 o 
  11   2   8       22.85       29.77      3.74 o 
 -10   3   8      867.61      871.64     24.42 o 
  -9   3   8      312.10      336.47     11.96 o 
  -8   3   8      567.07      545.25     15.44 o 
  -7   3   8     1139.65     1168.74     25.43 o 
  -6   3   8       14.80       10.77      2.19 o 
  -5   3   8       89.78       97.31     13.03 o 
  -4   3   8      193.12      172.64     16.30 o 
  -3   3   8      361.41      386.37     15.99 o 
  -2   3   8      137.21      147.99      9.97 o 
  -1   3   8      187.98      194.86      9.40 o 
   0   3   8        1.42        1.94      1.25 o 
   1   3   8       72.40       71.18      6.48 o 
   2   3   8     5849.12     6073.42     69.51 o 
   3   3   8       30.02       27.97      6.57 o 
   4   3   8       25.95       27.65      7.03 o 
   5   3   8       90.50       90.68     13.60 o 
   6   3   8      828.08      846.78     26.26 o 
   7   3   8       59.96       52.57      4.46 o 
   8   3   8      353.25      366.30     16.99 o 
   9   3   8        1.49       -0.74      1.54 o 
  10   3   8      765.17      812.84     22.24 o 
  11   3   8       93.33       95.03      7.07 o 
 -10   4   8      140.26      113.87      6.14 o 
  -9   4   8      129.30      130.47      8.38 o 
  -8   4   8        3.97        1.09      1.82 o 
  -7   4   8      165.14      158.67      8.61 o 
  -6   4   8      639.86      651.09     16.81 o 
  -5   4   8        3.84        1.28      1.71 o 
  -4   4   8      257.19      210.61     18.82 o 
  -3   4   8      397.04      360.07     22.60 o 
  -2   4   8      216.86      198.34      8.81 o 
  -1   4   8      114.78      111.99      5.80 o 
   0   4   8    10623.71    12044.65     61.18 o 
   1   4   8       36.42       37.42      3.54 o 
   2   4   8     3550.42     3944.64     79.13 o 
   3   4   8        4.41        2.10      2.18 o 
   4   4   8       86.56       81.77     11.67 o 
   5   4   8        5.21        5.83      3.65 o 
   6   4   8      654.54      685.41     23.81 o 
   7   4   8       74.18       73.99      5.53 o 
   8   4   8      398.09      388.32     17.87 o 
   9   4   8       28.58       26.87      4.59 o 
  10   4   8      162.21      167.18      9.94 o 
  11   4   8        1.19        0.86      1.04 o 
 -10   5   8      527.55      481.82     15.08 o 
  -9   5   8       74.03       76.76      5.96 o 
  -8   5   8        6.36        9.34      2.85 o 
  -7   5   8        1.91        1.27      1.68 o 
  -6   5   8       22.51       26.58      3.76 o 
  -5   5   8      557.44      547.37     14.86 o 
  -4   5   8      305.76      286.57     23.00 o 
  -3   5   8     1216.24     1114.15     42.47 o 
  -2   5   8        1.13        1.99      1.10 o 
  -1   5   8       60.72       59.41      6.55 o 
   0   5   8        0.57        0.51      0.87 o 
   1   5   8       21.27       23.26      2.80 o 
   2   5   8       46.16       63.70      6.75 o 
   3   5   8        6.74       12.25      3.30 o 
   4   5   8        0.65        2.44      2.63 o 
   5   5   8      330.84      294.02     23.35 o 
   6   5   8        0.97       -0.95      1.86 o 
   7   5   8       44.24       46.51      4.86 o 
   8   5   8       18.78       20.15      3.75 o 
   9   5   8       51.75       45.60      6.04 o 
  10   5   8      139.17      148.39      8.70 o 
  11   5   8      119.75      131.30      7.23 o 
  -9   6   8       40.84       35.67      3.39 o 
  -8   6   8       33.18       30.02      3.77 o 
  -7   6   8      137.87      127.64      8.37 o 
  -6   6   8      997.61     1068.96     24.78 o 
  -5   6   8     1771.08     1828.93     30.51 o 
  -4   6   8     1628.21     1668.61     59.30 o 
  -3   6   8       18.02       14.66      5.56 o 
  -2   6   8     1419.10     1430.56     47.26 o 
  -1   6   8      162.51      153.41     14.41 o 
   0   6   8     1389.73     1602.62     33.94 o 
   1   6   8       33.06       38.78      4.95 o 
   2   6   8      449.99      428.25     16.75 o 
   3   6   8        9.32       18.04      3.94 o 
   4   6   8      721.02      831.14     28.70 o 
   5   6   8       63.71       68.31     10.80 o 
   6   6   8       48.56       77.06      6.76 o 
   7   6   8       30.45       29.21      3.80 o 
   8   6   8       30.19       31.88      4.68 o 
   9   6   8      217.21      242.08     14.01 o 
  10   6   8      241.90      260.73     11.71 o 
  11   6   8        0.71        2.88      1.77 o 
  -9   7   8       23.57       23.07      3.10 o 
  -8   7   8        0.77        1.13      1.23 o 
  -7   7   8        8.44        1.52      1.71 o 
  -6   7   8       25.55       32.05      4.36 o 
  -5   7   8     1287.74     1312.50     32.80 o 
  -4   7   8      548.57      617.96     20.94 o 
  -3   7   8      758.25      835.07     42.18 o 
  -2   7   8     3139.17     3597.58     81.96 o 
  -1   7   8      133.67      122.38     13.87 o 
   0   7   8       10.51       11.14      3.96 o 
   1   7   8      515.64      582.77     36.69 o 
   2   7   8        7.55        3.45      2.95 o 
   3   7   8      797.01      813.11     46.18 o 
   4   7   8       98.90      119.48     10.51 o 
   5   7   8       27.16       33.33      9.51 o 
   6   7   8      295.09      280.15     12.94 o 
   7   7   8      533.36      493.26     16.45 o 
   8   7   8       84.71       96.51      9.61 o 
   9   7   8       29.93       23.84      4.29 o 
  10   7   8        9.06        7.75      2.52 o 
  11   7   8        6.07        3.03      1.32 o 
  -9   8   8       25.72       20.04      2.38 o 
  -8   8   8      265.07      260.83     12.64 o 
  -7   8   8        9.26        7.85      1.93 o 
  -6   8   8       90.59       85.28      7.59 o 
  -5   8   8       26.34       28.50      4.64 o 
  -4   8   8     3390.55     3477.83     52.13 o 
  -3   8   8       56.97       70.36     13.30 o 
  -2   8   8      343.41      440.07     31.44 o 
  -1   8   8      317.96      380.77     27.48 o 
   0   8   8        0.21        1.33      1.22 o 
   1   8   8      220.52      282.28     35.13 o 
   2   8   8     1374.29     1373.66     58.72 o 
   3   8   8      379.02      377.95     32.24 o 
   4   8   8      437.31      380.57     34.20 o 
   5   8   8      258.83      218.67     27.37 o 
   6   8   8      195.31      179.35     10.28 o 
   7   8   8       44.00       56.59      6.47 o 
   8   8   8      213.81      235.71     15.55 o 
   9   8   8        0.00        0.64      2.10 o 
  10   8   8       46.61       44.58      5.49 o 
  11   8   8       73.37       66.26      4.89 o 
  -8   9   8       53.87       50.61      4.97 o 
  -7   9   8      104.14       94.09      7.53 o 
  -6   9   8       38.78       37.18      4.36 o 
  -5   9   8       51.67       52.10      5.09 o 
  -4   9   8       64.85       61.60      4.58 o 
  -3   9   8      559.76      553.83     12.76 o 
  -2   9   8      981.66     1220.44     60.86 o 
  -1   9   8      264.75      390.08     32.03 o 
   0   9   8      100.80      126.89     17.20 o 
   1   9   8        0.05        4.60      2.64 o 
   2   9   8     2838.23     3004.79     89.08 o 
   3   9   8       97.12       94.57     16.17 o 
   4   9   8      329.79      337.48     32.18 o 
   5   9   8      878.19      878.91     55.82 o 
   6   9   8        0.33        0.97      1.92 o 
   7   9   8       45.42       45.29      5.37 o 
   8   9   8      481.66      444.03     21.29 o 
   9   9   8        4.00        2.15      4.39 o 
  10   9   8      219.37      210.73     12.13 o 
  11   9   8        5.37        5.98      1.49 o 
  -8  10   8        1.61        0.35      0.85 o 
  -7  10   8        1.36        2.18      1.72 o 
  -6  10   8        0.07       -1.78      1.78 o 
  -5  10   8      238.14      256.04     10.98 o 
  -4  10   8      670.74      712.04     17.04 o 
  -3  10   8       29.97       30.14      3.53 o 
  -2  10   8     2480.51     2416.91     36.91 o 
  -1  10   8      520.76      562.04     46.03 o 
   0  10   8     1431.53     1452.51     69.53 o 
   1  10   8      319.07      261.69     56.01 o 
   2  10   8     1002.18     1068.28     54.27 o 
   3  10   8      310.59      319.97     30.62 o 
   4  10   8     1423.81     1611.17     72.44 o 
   5  10   8      192.66      198.66     10.71 o 
   6  10   8      103.92      102.20      6.85 o 
   7  10   8       91.69       87.61      8.29 o 
   8  10   8     1083.68     1045.28     28.19 o 
   9  10   8      450.67      467.65     20.24 o 
  10  10   8        4.05        4.71      2.20 o 
  11  10   8        0.07        0.30      0.99 o 
  -7  11   8        2.41        1.82      2.16 o 
  -6  11   8      168.02      158.07      8.78 o 
  -5  11   8       12.16        5.54      1.77 o 
  -4  11   8      229.62      246.30     10.61 o 
  -3  11   8      147.92      155.88      8.35 o 
  -2  11   8      203.19      203.37      9.85 o 
  -1  11   8       45.47       34.83      5.60 o 
   0  11   8        0.44        1.85      1.70 o 
   1  11   8      235.85      223.89     24.80 o 
   2  11   8     2402.54     2466.79     84.13 o 
   3  11   8        0.41        3.17      2.53 o 
   4  11   8       80.91      100.29      8.91 o 
   5  11   8      186.54      188.67     10.46 o 
   6  11   8       84.42       83.38      6.56 o 
   7  11   8       28.73       23.47      4.10 o 
   8  11   8     1918.11     1838.92     38.95 o 
   9  11   8       10.43        9.94      2.00 o 
  10  11   8        2.70        1.79      2.23 o 
  11  11   8        0.52        2.40      1.03 o 
  -7  12   8      839.61      873.67     33.28 o 
  -6  12   8      164.94      169.93      8.11 o 
  -5  12   8       53.42       49.44      5.27 o 
  -4  12   8      381.33      381.30     13.99 o 
  -3  12   8       98.49      114.14      7.18 o 
  -2  12   8     1398.06     1451.34     25.84 o 
  -1  12   8      229.04      240.24     10.33 o 
   0  12   8      167.36      162.64      9.06 o 
   1  12   8        5.36        5.50      1.93 o 
   2  12   8     1045.53     1025.55     24.41 o 
   3  12   8      345.11      329.92     16.06 o 
   4  12   8     5335.01     5670.06    149.55 o 
   5  12   8        7.75        6.02      2.81 o 
   6  12   8      928.54      963.65     23.77 o 
   7  12   8        7.29        5.23      2.94 o 
   8  12   8      455.75      466.60     22.02 o 
   9  12   8       35.09       33.85      4.41 o 
  10  12   8      277.78      279.38     13.86 o 
  11  12   8      303.58      275.42      8.98 o 
  -6  13   8       32.71       26.29      3.62 o 
  -5  13   8       54.03       56.99      5.10 o 
  -4  13   8      276.93      298.97     11.78 o 
  -3  13   8       74.24       79.49      6.38 o 
  -2  13   8      108.83      123.09      7.42 o 
  -1  13   8        1.12        7.78      2.14 o 
   0  13   8      546.38      552.75     19.37 o 
   1  13   8      130.20      150.91     10.52 o 
   2  13   8      937.16      944.46     26.62 o 
   3  13   8      612.66      621.13     21.23 o 
   4  13   8      616.85      683.77     24.91 o 
   5  13   8      238.52      244.37     18.29 o 
   6  13   8       12.29       20.89      3.34 o 
   7  13   8        0.55        0.23      3.77 o 
   8  13   8      300.40      316.07     16.42 o 
   9  13   8      423.72      451.46     17.04 o 
  10  13   8       28.22       27.55      6.78 o 
  -6  14   8      283.53      301.59     18.53 o 
  -5  14   8      377.67      432.28     29.71 o 
  -4  14   8        2.83        2.67      1.41 o 
  -3  14   8       14.12       16.06      2.93 o 
  -2  14   8      881.54      946.02     21.81 o 
  -1  14   8     1792.42     1863.41     31.50 o 
   0  14   8     5675.03     5885.77     63.73 o 
   1  14   8      747.76      755.98     23.84 o 
   2  14   8     1788.47     1859.64     37.53 o 
   3  14   8       92.24      101.43      9.85 o 
   4  14   8      702.86      778.42     26.22 o 
   5  14   8       24.18       27.94      6.52 o 
   6  14   8        0.14        2.06      1.65 o 
   7  14   8        2.24        1.98      2.15 o 
   8  14   8       14.19        7.90      6.63 o 
   9  14   8       52.08       45.20      6.75 o 
  10  14   8      265.82      290.99     14.97 o 
  -5  15   8       57.01       56.05      8.95 o 
  -4  15   8       33.99       35.87      5.50 o 
  -3  15   8       61.02       66.42      5.67 o 
  -2  15   8      299.37      297.80     13.02 o 
  -1  15   8       11.86       16.27      3.98 o 
   0  15   8       26.94       32.54      4.87 o 
   1  15   8      277.76      299.94     14.85 o 
   2  15   8      633.42      665.34     29.62 o 
   3  15   8       24.00       21.79      4.23 o 
   4  15   8      217.21      235.35     14.14 o 
   5  15   8       14.17       11.88      4.33 o 
   6  15   8      208.13      221.50     14.39 o 
   7  15   8      394.84      417.51     18.60 o 
   8  15   8       37.14       31.26      5.16 o 
   9  15   8        0.04        0.05      1.03 o 
  10  15   8      184.96      172.17     10.25 o 
  -4  16   8      235.94      225.79      8.02 o 
  -3  16   8        8.08       11.28      2.73 o 
  -2  16   8      168.98      161.26     11.20 o 
  -1  16   8      147.20      149.92     11.94 o 
   0  16   8      227.11      250.23     15.13 o 
   1  16   8      894.68      924.22     29.14 o 
   2  16   8      227.42      246.22     18.14 o 
   3  16   8      149.57      167.69     10.96 o 
   4  16   8       70.53       69.32      7.45 o 
   5  16   8      147.41      153.74      9.63 o 
   6  16   8       37.93       33.81      5.25 o 
   7  16   8       91.99       93.43      9.11 o 
   8  16   8      469.55      500.35     18.90 o 
   9  16   8      190.99      195.60     11.78 o 
  10  16   8       62.07       53.77      6.59 o 
  -4  17   8      827.16      817.82     27.44 o 
  -3  17   8       12.74       10.01      2.17 o 
  -2  17   8      655.94      701.55     18.10 o 
  -1  17   8        0.22        2.26      1.64 o 
   0  17   8        2.07        2.50      1.39 o 
   1  17   8      562.13      576.71     26.22 o 
   2  17   8       29.85       28.35      5.48 o 
   3  17   8      624.75      653.74     18.76 o 
   4  17   8        3.31        4.32      2.54 o 
   5  17   8      191.98      205.66     10.35 o 
   6  17   8      204.15      191.12     11.39 o 
   7  17   8        2.83        2.98      4.02 o 
   8  17   8      217.55      218.21     10.58 o 
   9  17   8        0.37       -1.55      1.61 o 
  -2  18   8      491.24      461.50     17.45 o 
  -1  18   8      261.36      272.64     16.15 o 
   0  18   8      181.02      233.31     17.30 o 
   1  18   8      238.85      272.89     14.10 o 
   2  18   8      105.49      100.63      8.69 o 
   3  18   8      144.95      152.12      8.29 o 
   4  18   8       53.53       54.30      4.83 o 
   5  18   8      158.22      153.66      8.03 o 
   6  18   8       72.14       76.60      7.18 o 
   7  18   8       55.84       50.11      6.22 o 
   8  18   8        9.38        6.07      4.03 o 
  -1  19   8       46.68       45.90      5.30 o 
   0  19   8       58.16       67.12      7.46 o 
   1  19   8      113.46      133.62      8.30 o 
   2  19   8     1185.46     1293.24     24.25 o 
   3  19   8      182.11      188.45      9.00 o 
   4  19   8       74.18       79.91      5.33 o 
   5  19   8       28.47       37.25      4.71 o 
   6  19   8      297.57      318.38     24.22 o 
   7  19   8      458.46      499.52     26.68 o 
   0  20   8       22.90       24.11      2.79 o 
   1  20   8       38.30       38.18      3.93 o 
   2  20   8      272.36      247.84     11.75 o 
   3  20   8      176.31      167.13      8.96 o 
   4  20   8       13.64       19.77      3.58 o 
   5  20   8       29.35       26.66      3.72 o 
   6  20   8       63.69       64.80      8.79 o 
   3  21   8        3.18        3.02      0.75 o 
   4  21   8      245.24      237.45     14.43 o 
  -3 -18   9        0.49       -0.04      1.52 o 
  -6 -17   9      227.95      225.36      8.00 o 
  -5 -17   9       63.92       61.31      4.73 o 
  -4 -17   9        1.70        0.27      0.89 o 
  -3 -17   9        0.07        0.66      1.67 o 
  -2 -17   9        3.37       11.09      2.61 o 
  -1 -17   9       14.48       13.33      2.76 o 
   0 -17   9      114.00      101.31      6.58 o 
  -7 -16   9        0.49       -0.94      0.94 o 
  -6 -16   9      180.13      189.73      9.62 o 
  -5 -16   9      272.17      269.73     15.12 o 
  -4 -16   9       80.90       66.29      7.60 o 
  -3 -16   9        7.32        6.25      1.88 o 
  -2 -16   9      239.10      203.77     13.29 o 
  -1 -16   9        5.60        5.98      1.31 o 
   0 -16   9       10.76        8.35      1.86 o 
   1 -16   9        2.70        0.56      1.13 o 
  -8 -15   9      263.52      270.85     11.95 o 
  -7 -15   9      153.20      160.64      9.25 o 
  -6 -15   9       78.17       97.99      8.12 o 
  -5 -15   9        4.95        5.10      2.06 o 
  -4 -15   9        0.06        4.71      2.71 o 
  -3 -15   9      808.79      835.44     27.35 o 
  -2 -15   9       92.94      116.50      8.97 o 
  -1 -15   9      202.48      196.59     11.13 o 
   0 -15   9       33.56       35.41      4.68 o 
   1 -15   9       53.85       46.03      5.07 o 
   2 -15   9      102.30       91.94      6.34 o 
   3 -15   9        7.97        6.46      1.66 o 
  -9 -14   9       47.50       46.87      6.68 o 
  -8 -14   9       93.94      120.69      7.16 o 
  -7 -14   9       96.72       92.90      6.62 o 
  -6 -14   9      282.84      279.38     19.20 o 
  -5 -14   9        4.68        6.84      3.53 o 
  -4 -14   9      156.12      182.18     16.15 o 
  -3 -14   9      160.99      148.58     13.98 o 
  -2 -14   9      174.07      170.01     11.22 o 
  -1 -14   9        0.03        2.40      2.57 o 
   0 -14   9       17.25       12.38      3.61 o 
   1 -14   9        4.68        9.98      3.52 o 
   2 -14   9      285.96      289.58     16.28 o 
   3 -14   9       25.40       22.22      3.18 o 
   4 -14   9       15.43       13.90      2.28 o 
  -9 -13   9       36.01       36.71      3.81 o 
  -8 -13   9      825.25      918.16     24.10 o 
  -7 -13   9       20.12       25.91      3.94 o 
  -6 -13   9      170.93      193.76     13.36 o 
  -5 -13   9       84.17       89.87     12.43 o 
  -4 -13   9      463.78      512.44     42.18 o 
  -3 -13   9        0.54        5.27      2.31 o 
  -2 -13   9      738.71      776.52     25.68 o 
  -1 -13   9      437.91      433.58     22.98 o 
   0 -13   9       53.99       46.77      7.68 o 
   1 -13   9      204.09      195.14     15.41 o 
   2 -13   9       19.88       27.12      4.37 o 
   3 -13   9      198.86      178.43     10.93 o 
   4 -13   9      136.51      139.80      9.68 o 
 -10 -12   9       68.81       61.62      7.44 o 
  -9 -12   9      417.60      438.85     14.01 o 
  -8 -12   9      908.42      964.20     27.38 o 
  -7 -12   9       61.79       61.27      6.74 o 
  -6 -12   9      468.13      540.81     24.08 o 
  -5 -12   9        2.30        5.54      3.00 o 
  -4 -12   9       32.15       35.85     11.69 o 
  -3 -12   9       34.63       19.62      7.44 o 
  -2 -12   9       83.40      111.97     12.03 o 
  -1 -12   9      111.01      102.16     11.53 o 
   0 -12   9       59.09       60.12      8.07 o 
   1 -12   9      140.23      138.25     10.20 o 
   2 -12   9      654.21      625.52     21.33 o 
   3 -12   9       15.40       18.67      3.46 o 
   4 -12   9      114.59      111.34      7.45 o 
   5 -12   9        0.12       -0.46      0.57 o 
 -10 -11   9        1.80        1.15      2.53 o 
  -9 -11   9        7.45        6.08      1.70 o 
  -8 -11   9        1.81       -2.20      2.96 o 
  -7 -11   9       81.40       90.95      9.75 o 
  -6 -11   9      283.03      337.71     30.08 o 
  -5 -11   9        2.05       -7.46      7.46 o 
  -4 -11   9        0.08        7.10      6.32 o 
  -3 -11   9        4.03       -5.32      5.32 o 
  -2 -11   9     1308.82     1298.46     36.67 o 
  -1 -11   9        9.45       10.82      3.25 o 
   0 -11   9      134.51      135.28     10.71 o 
   1 -11   9      132.57      126.46     10.35 o 
   2 -11   9      112.10      112.31      9.64 o 
   3 -11   9       14.79       14.19      4.24 o 
   4 -11   9        3.26        3.59      5.23 o 
   5 -11   9      121.77      126.14      7.82 o 
   6 -11   9      365.85      347.43     26.68 o 
 -10 -10   9       60.95       61.58      6.20 o 
  -9 -10   9       53.25       51.61      6.19 o 
  -8 -10   9       65.37       64.14      9.30 o 
  -7 -10   9       95.70      110.95     11.09 o 
  -6 -10   9        0.61        2.29      2.56 o 
  -5 -10   9      102.59      113.25     14.17 o 
  -4 -10   9        1.86        5.21      2.74 o 
  -3 -10   9      983.76      983.28     29.27 o 
  -2 -10   9        8.28       11.74      2.47 o 
  -1 -10   9      265.25      278.90     17.90 o 
   0 -10   9      384.29      406.38     19.03 o 
   1 -10   9      314.40      320.44     13.49 o 
   2 -10   9      678.41      705.95     29.71 o 
   3 -10   9      152.34      158.94     10.50 o 
   4 -10   9       15.09       19.33      3.96 o 
   5 -10   9        0.24       -0.92      1.41 o 
   6 -10   9       45.86       42.83      5.44 o 
 -10  -9   9      456.48      467.47     17.39 o 
  -9  -9   9       11.88        7.88      3.91 o 
  -8  -9   9      147.12      122.71      8.50 o 
  -7  -9   9       58.49       58.43      6.17 o 
  -6  -9   9        5.69        4.74      1.88 o 
  -5  -9   9        0.95       -2.61      2.61 o 
  -4  -9   9      171.13      168.85     11.20 o 
  -3  -9   9      102.50       97.30      9.42 o 
  -2  -9   9        8.22       18.44      3.59 o 
  -1  -9   9       65.94       64.21      5.90 o 
   0  -9   9       23.29       26.15      3.60 o 
   1  -9   9       11.72       15.15      4.15 o 
   2  -9   9     1455.26     1494.21     42.41 o 
   3  -9   9      119.53      126.45      9.74 o 
   4  -9   9        2.22        1.76      1.43 o 
   5  -9   9      535.34      526.25     20.13 o 
   6  -9   9       49.92       45.38      4.99 o 
   7  -9   9       17.24        6.35      2.38 o 
 -11  -8   9       53.94       53.09      5.49 o 
 -10  -8   9      118.04      110.15     11.43 o 
  -9  -8   9        0.01        1.05      2.26 o 
  -8  -8   9       48.92       48.42      5.59 o 
  -7  -8   9        2.34       -0.53      1.75 o 
  -6  -8   9      118.57      126.80      8.06 o 
  -5  -8   9      101.17       98.92      7.25 o 
  -4  -8   9     1080.63      973.29     33.90 o 
  -3  -8   9       68.45       81.22      8.64 o 
  -2  -8   9      264.69      244.79     20.16 o 
  -1  -8   9      272.95      287.26     16.63 o 
   0  -8   9       43.24       44.48      4.44 o 
   1  -8   9      117.19      120.57      9.13 o 
   2  -8   9       32.64       36.12      4.42 o 
   3  -8   9        4.74        6.42      2.28 o 
   4  -8   9        8.03        6.19      2.89 o 
   5  -8   9      106.41      119.45     10.20 o 
   6  -8   9        3.35        5.94      2.75 o 
   7  -8   9        3.39        4.19      2.40 o 
 -11  -7   9      245.40      240.86      9.59 o 
 -10  -7   9       76.39       67.15      6.37 o 
  -9  -7   9       31.10       28.54      4.54 o 
  -8  -7   9      256.46      248.55     14.36 o 
  -7  -7   9       53.02       55.89      5.57 o 
  -6  -7   9      403.61      478.40     15.91 o 
  -5  -7   9       87.44       87.94      6.30 o 
  -4  -7   9     3863.77     3931.51     87.90 o 
  -3  -7   9      307.48      315.40     22.72 o 
  -2  -7   9     2150.33     2328.26     61.93 o 
  -1  -7   9      104.94       93.17     12.77 o 
   0  -7   9        0.29        0.67      2.74 o 
   1  -7   9        1.97        3.98      2.16 o 
   2  -7   9      786.00      857.42     24.55 o 
   3  -7   9        9.81        5.22      3.95 o 
   4  -7   9      297.82      297.73     14.63 o 
   5  -7   9       93.96       89.69      7.88 o 
   6  -7   9      233.67      250.83     10.06 o 
   7  -7   9       95.48       86.40      7.82 o 
   8  -7   9      552.10      556.58     34.23 o 
 -11  -6   9       49.54       38.25      3.92 o 
 -10  -6   9      135.86      134.62      9.98 o 
  -9  -6   9        0.04        3.28      1.93 o 
  -8  -6   9        2.05        2.66      1.42 o 
  -7  -6   9        6.96        2.33      3.22 o 
  -6  -6   9      691.78      680.44     16.82 o 
  -5  -6   9       49.49       46.13      4.43 o 
  -4  -6   9        8.61        2.03      1.70 o 
  -3  -6   9        0.06        1.39      1.94 o 
  -2  -6   9      987.65     1054.83     40.73 o 
  -1  -6   9       38.31       55.91      9.77 o 
   0  -6   9     1225.88     1549.94     53.10 o 
   1  -6   9      207.25      230.78     21.85 o 
   2  -6   9        8.34        9.64      2.55 o 
   3  -6   9        0.09        3.05      2.84 o 
   4  -6   9      269.16      249.72     13.29 o 
   5  -6   9        7.02        7.25      2.14 o 
   6  -6   9       21.39       21.35      3.05 o 
   7  -6   9       91.87       96.34      6.69 o 
   8  -6   9        0.10        0.38      1.84 o 
 -11  -5   9        0.19       -6.43      6.43 o 
 -10  -5   9      294.20      305.11     13.73 o 
  -9  -5   9       44.62       51.46      7.50 o 
  -8  -5   9        4.82        7.65      2.51 o 
  -7  -5   9       42.75       44.82      4.81 o 
  -6  -5   9        3.20        8.76      1.77 o 
  -5  -5   9       28.20       36.80      4.25 o 
  -4  -5   9      309.07      304.97     22.15 o 
  -3  -5   9       84.97       76.94     10.76 o 
  -2  -5   9      937.68     1159.82     41.65 o 
  -1  -5   9       54.96       76.05     10.94 o 
   0  -5   9       75.28       79.01     11.80 o 
   1  -5   9        5.31       14.25      6.03 o 
   2  -5   9     1206.16     1393.11     60.26 o 
   3  -5   9       31.85       33.19      5.32 o 
   4  -5   9      384.82      347.62     14.75 o 
   5  -5   9       87.18       79.58      8.21 o 
   6  -5   9        0.62        1.93      1.32 o 
   7  -5   9      817.43      870.67     21.74 o 
   8  -5   9       79.92       86.25      6.69 o 
   9  -5   9       37.93       38.19      5.93 o 
 -11  -4   9       47.88       62.33      8.55 o 
 -10  -4   9       64.80       67.76      9.02 o 
  -9  -4   9       37.03       35.99      6.24 o 
  -8  -4   9      418.01      429.28     19.36 o 
  -7  -4   9      170.47      187.10     13.16 o 
  -6  -4   9       14.45       14.73      2.49 o 
  -5  -4   9        0.00        1.05      2.74 o 
  -4  -4   9        6.37       10.81      3.83 o 
  -3  -4   9      214.92      217.92     17.61 o 
  -2  -4   9      105.36      122.81     13.05 o 
  -1  -4   9      162.19      159.31     15.31 o 
   0  -4   9      491.81      633.89     32.31 o 
   1  -4   9      199.00      217.24     20.47 o 
   2  -4   9      877.01      918.73     48.04 o 
   3  -4   9      634.30      648.26     40.93 o 
   4  -4   9      949.29      836.11     22.69 o 
   5  -4   9       27.01       28.06      4.79 o 
   6  -4   9       27.66       25.00      4.34 o 
   7  -4   9      467.57      551.77     20.55 o 
   8  -4   9      269.89      280.96     13.34 o 
   9  -4   9      469.74      554.31     14.36 o 
 -11  -3   9      237.91      220.66     15.81 o 
 -10  -3   9     1314.13     1312.02     31.90 o 
  -9  -3   9       10.99        6.28      2.69 o 
  -8  -3   9       98.29       82.58     10.30 o 
  -7  -3   9       87.35      100.22      9.73 o 
  -6  -3   9       35.98       51.10      4.55 o 
  -5  -3   9       17.78       19.51      5.51 o 
  -4  -3   9     1522.82     1577.82     48.28 o 
  -3  -3   9        7.60        6.84      2.84 o 
  -2  -3   9     1270.13     1434.68     43.69 o 
  -1  -3   9        7.79        7.43      3.44 o 
   0  -3   9       54.92       56.44      9.36 o 
   1  -3   9       40.46       39.35      8.24 o 
   2  -3   9      703.40      827.87     44.83 o 
   3  -3   9      143.84      146.90     19.29 o 
   4  -3   9     1403.05     1456.12     43.31 o 
   5  -3   9      154.23      146.35      9.60 o 
   6  -3   9       41.21       45.37      5.87 o 
   7  -3   9      146.71      167.35     11.29 o 
   8  -3   9       20.23       12.02      4.35 o 
   9  -3   9      657.12      748.61     19.03 o 
 -11  -2   9       43.06       45.93      7.21 o 
 -10  -2   9       75.66       80.79      7.91 o 
  -9  -2   9      269.97      277.08     12.77 o 
  -8  -2   9       61.42       52.61      8.20 o 
  -7  -2   9        3.30        6.14      5.13 o 
  -6  -2   9       46.15       48.21      4.37 o 
  -5  -2   9       22.48       30.33      6.90 o 
  -4  -2   9      111.44      143.88     14.17 o 
  -3  -2   9      153.20      153.28     14.13 o 
  -2  -2   9      536.36      642.67     28.13 o 
  -1  -2   9       64.20       56.41      8.66 o 
   0  -2   9        6.37        9.54      4.10 o 
   1  -2   9      147.09      162.98     16.52 o 
   2  -2   9       11.61       18.78      7.50 o 
   3  -2   9      163.30      184.85     21.00 o 
   4  -2   9        0.20       -1.23      3.39 o 
   5  -2   9     1143.70     1105.35     28.61 o 
   6  -2   9       27.44       31.05      5.05 o 
   7  -2   9       35.20       33.87      5.26 o 
   8  -2   9      198.03      217.97     14.89 o 
   9  -2   9        1.53        1.82      1.51 o 
  10  -2   9      259.93      236.57      7.99 o 
 -11  -1   9      230.80      206.58     14.23 o 
 -10  -1   9       10.73       16.56      2.49 o 
  -9  -1   9      393.92      423.90     15.39 o 
  -8  -1   9      829.77      856.32     39.04 o 
  -7  -1   9        0.55       -2.16      2.16 o 
  -6  -1   9      289.50      311.32      9.53 o 
  -5  -1   9      283.12      328.56     21.46 o 
  -4  -1   9       11.42       13.06      4.84 o 
  -3  -1   9       71.58       64.13      8.65 o 
  -2  -1   9     1950.85     2166.10     50.15 o 
  -1  -1   9      241.37      264.86     17.71 o 
   0  -1   9        1.30        3.94      2.27 o 
   1  -1   9       59.85       60.95      6.59 o 
   2  -1   9      491.13      603.11     35.68 o 
   3  -1   9      165.16      187.82     20.52 o 
   4  -1   9       59.94       47.57     10.79 o 
   5  -1   9       66.87       51.10      5.78 o 
   6  -1   9      489.46      519.84     20.68 o 
   7  -1   9       79.37       72.93      7.77 o 
   8  -1   9        2.04        6.15      2.83 o 
   9  -1   9       19.43       14.15      3.44 o 
  10  -1   9       93.56      106.04      6.33 o 
 -11   0   9       42.41       42.82      6.06 o 
 -10   0   9      674.47      696.17     20.32 o 
  -9   0   9      229.45      219.17     10.88 o 
  -8   0   9      552.93      592.72     26.99 o 
  -7   0   9      239.43      274.74     18.66 o 
  -6   0   9      109.95      114.83      6.43 o 
  -5   0   9      989.78      952.07     35.65 o 
  -4   0   9      121.49      119.83     12.18 o 
  -3   0   9      107.88      100.63     11.00 o 
  -2   0   9       83.84      117.96     11.21 o 
  -1   0   9      537.78      552.25     22.70 o 
   0   0   9      138.86      186.50     10.54 o 
   1   0   9      815.46      901.20     25.56 o 
   2   0   9      343.15      384.56     27.74 o 
   3   0   9      433.87      433.98     30.39 o 
   4   0   9       17.73       20.92      7.42 o 
   5   0   9      150.27      148.32     13.89 o 
   6   0   9      530.46      503.56     21.05 o 
   7   0   9       29.16       30.79      4.72 o 
   8   0   9       98.20      103.64     14.58 o 
   9   0   9       37.48       37.71      6.15 o 
  10   0   9       44.55       42.54      5.02 o 
 -10   1   9      479.82      482.73     18.70 o 
  -9   1   9      373.00      391.99     14.28 o 
  -8   1   9      526.94      549.90     22.32 o 
  -7   1   9      769.84      760.75     35.37 o 
  -6   1   9      234.11      237.23     12.94 o 
  -5   1   9      374.38      359.46     22.88 o 
  -4   1   9        3.64        2.61      2.52 o 
  -3   1   9      146.37      125.09     11.71 o 
  -2   1   9     2075.57     2109.67     45.33 o 
  -1   1   9        9.06        7.19      1.99 o 
   0   1   9        7.73        7.36      2.45 o 
   1   1   9      206.87      212.36     12.38 o 
   2   1   9     1309.90     1517.02     38.03 o 
   3   1   9      250.89      264.75     22.99 o 
   4   1   9      887.01      888.35     44.15 o 
   5   1   9       33.92       32.36      9.04 o 
   6   1   9      279.94      246.18     12.54 o 
   7   1   9       22.94       14.73      3.63 o 
   8   1   9      336.87      314.31     18.43 o 
   9   1   9        0.40       -2.67      4.05 o 
  10   1   9       51.42       50.17      5.90 o 
 -10   2   9       89.05       89.38      9.05 o 
  -9   2   9      162.44      169.18     10.69 o 
  -8   2   9      466.96      475.15     17.24 o 
  -7   2   9      156.76      186.37     15.15 o 
  -6   2   9        7.86        5.37      2.43 o 
  -5   2   9      832.99      767.92     37.28 o 
  -4   2   9        7.09       14.94      6.89 o 
  -3   2   9       91.46       96.57      9.64 o 
  -2   2   9      209.87      191.92     13.08 o 
  -1   2   9        1.94        2.80      1.28 o 
   0   2   9      346.22      394.14     25.97 o 
   1   2   9      181.93      184.92     11.44 o 
   2   2   9      248.74      290.49     16.35 o 
   3   2   9      536.22      546.28     31.45 o 
   4   2   9       84.39      126.40     16.01 o 
   5   2   9       47.98       59.76     11.52 o 
   6   2   9       47.88       54.42      5.28 o 
   7   2   9      160.45      149.99     10.32 o 
   8   2   9       39.03       35.06      4.49 o 
   9   2   9       82.08      104.86     14.20 o 
  10   2   9        0.09        0.82      2.05 o 
 -10   3   9      151.66      141.54      9.16 o 
  -9   3   9      106.16      102.06      6.90 o 
  -8   3   9      141.35      139.06      9.30 o 
  -7   3   9       36.92       29.50      4.38 o 
  -6   3   9      139.21      131.26      8.02 o 
  -5   3   9       56.39       60.18      5.54 o 
  -4   3   9      520.76      428.38     26.79 o 
  -3   3   9       12.43       14.04      2.60 o 
  -2   3   9     1557.39     1593.55     35.52 o 
  -1   3   9      176.69      178.48      9.76 o 
   0   3   9        3.33        4.10      1.76 o 
   1   3   9      165.77      181.10     10.82 o 
   2   3   9     1625.44     1636.37     54.00 o 
   3   3   9        0.06        3.47      2.90 o 
   4   3   9       25.71       18.16      5.63 o 
   5   3   9        7.56        4.36      1.74 o 
   6   3   9        4.76       11.08      2.17 o 
   7   3   9        8.80        8.40      2.03 o 
   8   3   9        3.32        5.25      1.78 o 
   9   3   9      151.25      140.19      8.07 o 
  10   3   9       24.18       21.61      4.16 o 
  11   3   9        0.23       -0.41      1.43 o 
 -10   4   9      405.62      407.30     11.61 o 
  -9   4   9        0.81        1.44      0.87 o 
  -8   4   9      750.95      731.69     18.82 o 
  -7   4   9       18.73       16.36      3.38 o 
  -6   4   9     2889.69     2934.59     45.48 o 
  -5   4   9      650.66      624.48     17.16 o 
  -4   4   9     5867.61     5542.02     99.40 o 
  -3   4   9       16.47       11.51      4.37 o 
  -2   4   9     1991.30     1997.82     51.68 o 
  -1   4   9       36.37       36.21      3.54 o 
   0   4   9    14876.33    17029.02    145.95 o 
   1   4   9       51.41       49.72      4.36 o 
   2   4   9      303.37      266.64     15.11 o 
   3   4   9       17.16       17.37      4.28 o 
   4   4   9      217.84      217.42     19.69 o 
   5   4   9       32.84       18.88      6.36 o 
   6   4   9        8.79        6.28      3.23 o 
   7   4   9      154.83      161.80      8.89 o 
   8   4   9      485.21      480.98     16.96 o 
   9   4   9      264.08      266.10     11.56 o 
  10   4   9       19.68       15.92      2.87 o 
  11   4   9       32.11       36.21      4.20 o 
 -10   5   9        1.37        2.22      1.17 o 
  -9   5   9      173.74      183.68      8.63 o 
  -8   5   9       34.28       36.32      4.20 o 
  -7   5   9       93.97       87.69      6.97 o 
  -6   5   9      440.07      405.32     16.63 o 
  -5   5   9      836.17      856.57     20.65 o 
  -4   5   9       17.34       21.52      6.34 o 
  -3   5   9        2.96       -1.28      2.68 o 
  -2   5   9      369.30      454.78     25.79 o 
  -1   5   9       61.71       61.55      8.83 o 
   0   5   9        2.84        4.49      1.16 o 
   1   5   9      222.39      217.15      9.19 o 
   2   5   9     1510.34     1514.87     35.24 o 
   3   5   9      323.19      308.94     17.01 o 
   4   5   9        6.39       11.49      3.89 o 
   5   5   9      374.11      347.61     26.33 o 
   6   5   9      184.34      214.50     10.16 o 
   7   5   9       21.82       22.21      3.86 o 
   8   5   9      127.38      125.33      8.09 o 
   9   5   9        9.64       10.00      2.58 o 
  10   5   9       39.48       42.04      4.52 o 
  11   5   9       64.70       66.56      5.49 o 
  -9   6   9       16.68       13.38      2.35 o 
  -8   6   9        0.66        1.08      1.39 o 
  -7   6   9       64.37       74.37      6.21 o 
  -6   6   9     1230.09     1241.67     26.50 o 
  -5   6   9        0.09        0.51      1.73 o 
  -4   6   9      629.62      595.88     22.67 o 
  -3   6   9      227.83      224.66     20.60 o 
  -2   6   9     2762.66     3096.25     71.37 o 
  -1   6   9       18.42       20.73      5.64 o 
   0   6   9       52.30       90.42      8.34 o 
   1   6   9       44.57       38.95      5.76 o 
   2   6   9     1368.37     1455.17     33.22 o 
   3   6   9      162.23      162.26     12.06 o 
   4   6   9        5.44       -0.09      4.57 o 
   5   6   9      352.36      310.49     19.43 o 
   6   6   9        7.21        4.26      3.04 o 
   7   6   9      789.51      812.06     26.14 o 
   8   6   9       14.43       14.66      2.53 o 
   9   6   9       14.78       16.68      3.59 o 
  10   6   9        2.28        1.60      1.41 o 
  11   6   9      224.90      265.15     15.57 o 
  -9   7   9      129.06      133.31      6.84 o 
  -8   7   9      821.29      793.32     17.99 o 
  -7   7   9       12.79       17.79      3.27 o 
  -6   7   9       77.45       78.25      5.94 o 
  -5   7   9      123.04      139.27      9.20 o 
  -4   7   9     3947.47     4041.27     47.25 o 
  -3   7   9       97.57       99.28     14.54 o 
  -2   7   9      147.20      187.89     18.74 o 
  -1   7   9        0.01       -1.71      2.54 o 
   0   7   9        0.29       -2.39      2.39 o 
   1   7   9        6.32        8.61      2.75 o 
   2   7   9      303.81      359.15     30.66 o 
   3   7   9       84.27       89.61     15.52 o 
   4   7   9      551.21      502.71     39.80 o 
   5   7   9       36.80       29.85      5.82 o 
   6   7   9      109.78      103.34      6.75 o 
   7   7   9       27.98       33.15      4.71 o 
   8   7   9      420.98      428.79     17.47 o 
   9   7   9       22.39       21.66      3.66 o 
  10   7   9      900.17      926.64     27.66 o 
  11   7   9       62.57       57.77      8.76 o 
  -9   8   9      352.72      338.09     16.75 o 
  -8   8   9      840.77      862.57     21.80 o 
  -7   8   9        0.24        1.45      1.35 o 
  -6   8   9      346.16      369.71     13.67 o 
  -5   8   9      327.60      344.04     14.62 o 
  -4   8   9      318.88      303.74     11.12 o 
  -3   8   9        1.47        2.03      0.94 o 
  -2   8   9      142.04      194.28     20.96 o 
  -1   8   9      107.79      121.33     15.61 o 
   0   8   9      348.07      378.99     37.72 o 
   1   8   9       19.73       17.45      4.17 o 
   2   8   9     2268.01     2594.44     83.37 o 
   3   8   9        6.00        1.92      3.12 o 
   4   8   9     4925.91     5016.36    128.75 o 
   5   8   9       12.00        8.66      6.83 o 
   6   8   9       15.94       13.42      3.53 o 
   7   8   9       93.14      103.85      8.72 o 
   8   8   9      380.24      407.41     17.25 o 
   9   8   9      442.37      489.04     19.02 o 
  10   8   9      128.33      121.86      8.76 o 
  11   8   9       61.20       64.61      5.36 o 
  -8   9   9       47.04       38.86      4.05 o 
  -7   9   9        0.03       -0.28      2.06 o 
  -6   9   9      202.51      209.72     10.92 o 
  -5   9   9        3.73        3.31      2.08 o 
  -4   9   9      314.50      343.18     12.11 o 
  -3   9   9      734.72      741.23     17.23 o 
  -2   9   9     2197.61     2186.98     37.48 o 
  -1   9   9      204.74      251.26     25.36 o 
   0   9   9       51.62       63.74     12.27 o 
   1   9   9       28.44       28.10      8.70 o 
   2   9   9      329.82      412.88     34.11 o 
   3   9   9     1010.63      966.25     54.37 o 
   4   9   9       11.51        2.06      3.35 o 
   5   9   9       11.88        8.56      3.00 o 
   6   9   9      237.57      226.17     13.96 o 
   7   9   9        0.77        6.39      1.95 o 
   8   9   9        3.68        2.54      1.55 o 
   9   9   9      183.29      193.55     11.51 o 
  10   9   9       10.62        6.90      1.93 o 
  11   9   9      168.81      177.58      8.84 o 
  -8  10   9        3.46        2.82      2.29 o 
  -7  10   9      260.93      278.25     12.71 o 
  -6  10   9      205.79      207.92     13.08 o 
  -5  10   9       92.30       95.65      8.42 o 
  -4  10   9      142.67      145.82      9.22 o 
  -3  10   9      811.37      811.02     18.99 o 
  -2  10   9     2569.97     2571.72     59.40 o 
  -1  10   9      157.40      167.45      9.52 o 
   0  10   9       49.04       29.43      9.92 o 
   1  10   9      252.57      250.64     26.55 o 
   2  10   9      436.64      461.33     36.63 o 
   3  10   9       62.61       71.18     15.25 o 
   4  10   9      835.54      799.68     22.68 o 
   5  10   9      233.29      215.10     11.27 o 
   6  10   9     3497.11     3398.53    105.31 o 
   7  10   9       20.90       19.26      4.00 o 
   8  10   9      575.96      550.21     21.27 o 
   9  10   9       79.18       75.06      6.97 o 
  10  10   9      926.37     1030.03     24.18 o 
  11  10   9       70.67       74.78      4.76 o 
  -7  11   9       24.54       27.31      3.46 o 
  -6  11   9      628.80      665.45     21.65 o 
  -5  11   9        0.02       -1.63      2.26 o 
  -4  11   9       65.12       63.34      5.27 o 
  -3  11   9        0.54        1.42      1.70 o 
  -2  11   9        0.46       -1.70      1.70 o 
  -1  11   9      103.95      106.25      6.91 o 
   0  11   9       51.30       53.97      6.07 o 
   1  11   9      326.34      310.20     11.83 o 
   2  11   9     2009.24     1970.43     33.79 o 
   3  11   9       60.61       62.73      6.65 o 
   4  11   9     4700.25     4959.52     76.67 o 
   5  11   9       13.84       10.17      2.79 o 
   6  11   9      547.57      509.03     18.53 o 
   7  11   9      202.05      190.85     14.29 o 
   8  11   9        3.34        4.31      4.63 o 
   9  11   9       49.15       58.47      7.01 o 
  10  11   9       35.03       34.42      4.76 o 
  11  11   9       96.43       89.17      6.11 o 
  -7  12   9       96.74       86.92      9.12 o 
  -6  12   9      332.32      328.34     13.27 o 
  -5  12   9      253.01      252.19     11.23 o 
  -4  12   9      410.69      457.21     15.00 o 
  -3  12   9       15.07       17.12      2.61 o 
  -2  12   9       60.10       69.62      5.35 o 
  -1  12   9     1016.81     1017.06     21.59 o 
   0  12   9       58.95       50.83      5.89 o 
   1  12   9      301.82      315.12     13.38 o 
   2  12   9      876.49      918.39     23.70 o 
   3  12   9      326.04      346.49     14.36 o 
   4  12   9      516.35      513.56     24.96 o 
   5  12   9       59.54       66.97      9.27 o 
   6  12   9     1400.21     1428.13     26.79 o 
   7  12   9       66.50       64.99      6.88 o 
   8  12   9      656.52      646.08     21.47 o 
   9  12   9      233.88      238.36     13.19 o 
  10  12   9      217.13      223.60     13.95 o 
  -6  13   9      520.32      470.01     18.82 o 
  -5  13   9      106.87      111.42      8.30 o 
  -4  13   9     1127.04     1187.29     22.72 o 
  -3  13   9       38.50       45.95      4.25 o 
  -2  13   9      216.55      228.87     10.25 o 
  -1  13   9      239.01      235.62     11.33 o 
   0  13   9      123.90      133.47      9.61 o 
   1  13   9     1230.52     1254.64     31.28 o 
   2  13   9        6.77        5.99      2.27 o 
   3  13   9       68.96       62.11      6.68 o 
   4  13   9      370.57      417.66     28.50 o 
   5  13   9       33.68       30.23      6.16 o 
   6  13   9       46.58       45.18      4.91 o 
   7  13   9       44.16       45.25      6.25 o 
   8  13   9        0.59        2.62      1.81 o 
   9  13   9       73.85       69.77     13.88 o 
  10  13   9      122.63      116.91      9.44 o 
  -6  14   9       88.21       74.53      5.57 o 
  -5  14   9      422.57      444.34     19.44 o 
  -4  14   9      482.18      517.82     17.55 o 
  -3  14   9       14.67        9.83      2.20 o 
  -2  14   9      396.78      454.47     17.08 o 
  -1  14   9       52.41       52.10      5.88 o 
   0  14   9     5111.74     5076.53     54.38 o 
   1  14   9        7.94        7.94      1.94 o 
   2  14   9      476.88      515.06     22.40 o 
   3  14   9       30.45       24.75      4.84 o 
   4  14   9      118.15      120.66     12.05 o 
   5  14   9       91.62       89.20     10.67 o 
   6  14   9      495.19      518.02     18.11 o 
   7  14   9      131.05      137.47     12.99 o 
   8  14   9        0.00        1.69      2.47 o 
   9  14   9      154.18      163.89     10.07 o 
  10  14   9      230.19      252.23     12.62 o 
  -5  15   9      151.56      165.74      9.56 o 
  -4  15   9      349.32      339.37     16.09 o 
  -3  15   9      310.43      324.36     17.01 o 
  -2  15   9     1068.16     1138.03     25.11 o 
  -1  15   9      195.94      205.45     12.01 o 
   0  15   9      184.01      193.32     11.92 o 
   1  15   9       36.75       46.90      5.70 o 
   2  15   9      261.81      294.57     20.15 o 
   3  15   9       12.60        8.19      2.40 o 
   4  15   9        0.67        0.20      1.31 o 
   5  15   9        2.01        4.91      2.93 o 
   6  15   9      151.55      158.89     10.62 o 
   7  15   9       81.46       85.29     11.89 o 
   8  15   9      183.01      170.10     11.92 o 
   9  15   9      213.46      231.28     12.85 o 
  10  15   9      139.48      130.55     13.52 o 
  -4  16   9      161.94      151.02      9.07 o 
  -3  16   9      177.48      179.82     10.17 o 
  -2  16   9      829.05      884.48     25.73 o 
  -1  16   9        0.23       -0.45      2.37 o 
   0  16   9      632.80      650.25     24.24 o 
   1  16   9      162.86      188.54     15.48 o 
   2  16   9       76.02       92.75     10.59 o 
   3  16   9      197.53      200.84     11.99 o 
   4  16   9       35.43       42.17      5.55 o 
   5  16   9       33.41       25.01      4.37 o 
   6  16   9      115.79      112.88      8.32 o 
   7  16   9       58.56       70.88      9.69 o 
   8  16   9      497.04      559.26     19.24 o 
   9  16   9       59.47       55.81      9.06 o 
  -3  17   9       12.93       17.59      2.65 o 
  -2  17   9      108.46      113.62      7.86 o 
  -1  17   9      344.25      355.86     12.84 o 
   0  17   9       28.43       29.44      4.50 o 
   1  17   9       59.45       63.19      6.71 o 
   2  17   9      501.70      554.52     21.99 o 
   3  17   9      414.47      439.59     16.81 o 
   4  17   9      483.23      506.77     18.21 o 
   5  17   9       72.49       68.97      6.69 o 
   6  17   9      356.36      393.76     17.81 o 
   7  17   9        9.96       13.48      3.59 o 
   8  17   9        0.18        0.84      1.20 o 
   9  17   9        2.71        1.29      1.04 o 
  -2  18   9      485.33      492.70     17.03 o 
  -1  18   9        4.41        5.92      2.48 o 
   0  18   9        3.52        1.38      1.31 o 
   1  18   9      323.77      362.70     15.92 o 
   2  18   9      696.56      767.04     20.78 o 
   3  18   9      347.86      358.96     13.76 o 
   4  18   9      549.27      581.91     15.41 o 
   5  18   9      135.13      137.06      8.47 o 
   6  18   9       69.82       57.74      7.12 o 
   7  18   9        0.17        2.12      2.15 o 
   8  18   9       55.58       50.97      4.98 o 
  -1  19   9       58.50       45.69      3.99 o 
   0  19   9       69.68       82.20      6.36 o 
   1  19   9      205.83      222.99      9.27 o 
   2  19   9        2.04        3.31      1.59 o 
   3  19   9      123.90      129.00      7.05 o 
   4  19   9      400.28      385.98     12.21 o 
   5  19   9        1.98        1.39      1.55 o 
   6  19   9      258.35      242.90     51.83 o 
   7  19   9        8.36        6.79      1.79 o 
   1  20   9        6.17        2.82      1.20 o 
   2  20   9      373.06      325.28     12.16 o 
   3  20   9      298.53      268.31     11.61 o 
   4  20   9        0.72        4.27      2.48 o 
   5  20   9       55.29       61.09      8.64 o 
   6  20   9      229.36      235.59     15.11 o 
  -5 -17  10       60.93       67.91      7.47 o 
  -4 -17  10      345.83      336.59     13.04 o 
  -3 -17  10        0.10       -0.33      1.98 o 
  -2 -17  10        4.92        4.70      1.63 o 
  -6 -16  10      232.10      246.59      9.69 o 
  -5 -16  10      158.68      156.34      8.27 o 
  -4 -16  10      276.63      259.92     13.38 o 
  -3 -16  10        1.13        0.02      0.84 o 
  -2 -16  10       11.12        9.00      2.46 o 
  -1 -16  10        0.08        1.93      2.05 o 
   0 -16  10       38.39       36.30      3.27 o 
  -7 -15  10      116.15      135.44      9.17 o 
  -6 -15  10       84.93       93.89      7.05 o 
  -5 -15  10      272.25      290.05     24.07 o 
  -4 -15  10      107.47       97.98      9.78 o 
  -3 -15  10      119.87      113.08     10.47 o 
  -2 -15  10        0.17        0.62      0.92 o 
  -1 -15  10       42.10       44.19      4.76 o 
   0 -15  10       32.79       34.51      4.15 o 
   1 -15  10        0.66       -0.91      1.53 o 
   2 -15  10       20.59       13.78      1.99 o 
  -8 -14  10       65.59       80.66      6.93 o 
  -7 -14  10        0.25       -0.08      2.30 o 
  -6 -14  10      202.69      215.63     12.45 o 
  -5 -14  10        3.32        7.15      2.92 o 
  -4 -14  10      120.51      116.89     12.06 o 
  -3 -14  10      111.55      103.36     16.66 o 
  -2 -14  10       51.11       49.27      5.50 o 
  -1 -14  10       21.69       17.09      3.40 o 
   0 -14  10      234.28      232.78     12.36 o 
   1 -14  10       66.87       64.15      6.24 o 
   2 -14  10       71.79       62.14      5.57 o 
   3 -14  10        3.40        6.05      1.48 o 
  -9 -13  10        3.65        1.33      1.03 o 
  -8 -13  10       68.00       86.03      6.26 o 
  -7 -13  10       35.99       32.25      5.74 o 
  -6 -13  10      118.63      160.28     11.92 o 
  -5 -13  10       11.13       11.19      4.04 o 
  -4 -13  10       28.84       24.17      8.68 o 
  -3 -13  10        5.90       -3.90      3.90 o 
  -2 -13  10      152.76      142.04     10.38 o 
  -1 -13  10       10.00       12.95      4.05 o 
   0 -13  10        2.36        4.40      1.51 o 
   1 -13  10       42.90       37.15      6.37 o 
   2 -13  10        0.87        0.71      1.40 o 
   3 -13  10        1.03        0.46      1.79 o 
   4 -13  10      102.40       89.77      5.33 o 
  -9 -12  10        3.87        2.95      1.06 o 
  -8 -12  10        2.11        5.22      2.72 o 
  -7 -12  10        4.85        4.86      2.18 o 
  -6 -12  10      209.16      262.74     16.54 o 
  -5 -12  10       62.66       81.62     10.70 o 
  -4 -12  10       10.81        9.26      5.87 o 
  -3 -12  10      111.02      130.00     21.44 o 
  -2 -12  10        0.85        2.18      2.06 o 
  -1 -12  10        4.85        2.88      2.89 o 
   0 -12  10      313.49      336.47     15.92 o 
   1 -12  10       30.56       32.06      5.72 o 
   2 -12  10       21.91       21.85      3.73 o 
   3 -12  10       33.49       35.39      4.30 o 
   4 -12  10      711.67      673.92     19.39 o 
   5 -12  10        2.24        4.55      2.59 o 
  -9 -11  10        3.43        0.05      0.86 o 
  -8 -11  10      714.28      717.68     23.36 o 
  -7 -11  10       77.72       82.11      8.60 o 
  -6 -11  10      208.77      208.12     15.48 o 
  -5 -11  10       28.87       31.07      6.62 o 
  -4 -11  10      584.95      740.01     54.15 o 
  -3 -11  10       62.17       68.60      8.91 o 
  -2 -11  10      914.13      945.92     36.09 o 
  -1 -11  10      384.17      399.14     18.04 o 
   0 -11  10      101.23       93.63     10.41 o 
   1 -11  10       70.08       66.21     11.32 o 
   2 -11  10       27.93       34.60      5.03 o 
   3 -11  10       61.25       64.72      6.62 o 
   4 -11  10        4.13        2.99      1.33 o 
   5 -11  10        3.66        2.56      1.18 o 
 -10 -10  10      152.83      162.00     15.82 o 
  -9 -10  10      181.10      184.25     16.10 o 
  -8 -10  10       10.77        6.29      2.56 o 
  -7 -10  10        0.47        0.04      1.09 o 
  -6 -10  10       26.63       17.40      2.95 o 
  -5 -10  10        4.32        2.21      2.52 o 
  -4 -10  10        0.76        6.14      3.59 o 
  -3 -10  10       15.69       17.03      3.50 o 
  -2 -10  10      397.01      360.86     20.07 o 
  -1 -10  10      138.99      118.85     11.70 o 
   0 -10  10      102.91      111.86     10.03 o 
   1 -10  10        0.02        8.08      3.03 o 
   2 -10  10      197.06      191.84     10.20 o 
   3 -10  10       11.66       11.31      2.93 o 
   4 -10  10       66.15       68.33      6.99 o 
   5 -10  10        7.06        5.31      1.72 o 
   6 -10  10      161.35      139.34      7.79 o 
 -10  -9  10      141.62      156.49     11.39 o 
  -9  -9  10        0.99       -1.37      1.97 o 
  -8  -9  10       17.53        8.68      2.33 o 
  -7  -9  10        1.80        0.67      1.56 o 
  -6  -9  10       17.96        7.97      1.78 o 
  -5  -9  10       45.10       46.41      7.28 o 
  -4  -9  10       33.65       45.75     11.33 o 
  -3  -9  10       53.95       54.38      9.58 o 
  -2  -9  10     1415.97     1420.61     31.53 o 
  -1  -9  10      140.32      133.33      8.70 o 
   0  -9  10        6.81        3.74      4.43 o 
   1  -9  10        0.18       -1.10      1.87 o 
   2  -9  10     1437.98     1487.09     44.70 o 
   3  -9  10        8.98       11.66      3.14 o 
   4  -9  10      350.76      369.68     15.24 o 
   5  -9  10      340.26      382.68     15.76 o 
   6  -9  10      208.75      192.87      8.84 o 
 -10  -8  10        4.42        7.63      2.88 o 
  -9  -8  10       57.65       60.52      5.66 o 
  -8  -8  10        0.24       -1.34      2.00 o 
  -7  -8  10       19.62       18.31      2.93 o 
  -6  -8  10      363.01      372.03     13.97 o 
  -5  -8  10        3.51        5.74      2.67 o 
  -4  -8  10       13.54       12.04      2.47 o 
  -3  -8  10       13.34       15.32      2.90 o 
  -2  -8  10      254.88      272.61     13.77 o 
  -1  -8  10       10.08       11.78      2.60 o 
   0  -8  10     1116.33     1186.56     24.39 o 
   1  -8  10       43.96       47.37      5.92 o 
   2  -8  10      462.63      452.52     21.77 o 
   3  -8  10       72.54       69.49      7.00 o 
   4  -8  10        8.24        4.89      3.56 o 
   5  -8  10      203.78      218.73     11.27 o 
   6  -8  10        2.56        5.01      1.79 o 
   7  -8  10      321.82      384.58     14.18 o 
 -10  -7  10      289.57      321.40     11.75 o 
  -9  -7  10        1.71        2.11      1.24 o 
  -8  -7  10      197.00      200.22     16.94 o 
  -7  -7  10        0.56        0.89      1.59 o 
  -6  -7  10      218.13      195.43     10.24 o 
  -5  -7  10        0.43       -3.37      3.37 o 
  -4  -7  10        5.94       12.96      2.81 o 
  -3  -7  10       56.60       67.85      5.89 o 
  -2  -7  10      243.36      215.96     12.11 o 
  -1  -7  10       27.79       25.68      4.17 o 
   0  -7  10        6.34        8.57      1.65 o 
   1  -7  10      420.00      429.01     15.58 o 
   2  -7  10      392.52      426.73     17.69 o 
   3  -7  10      101.24       94.76      9.92 o 
   4  -7  10       75.50       84.18      9.10 o 
   5  -7  10        0.97        1.40      1.99 o 
   6  -7  10        0.11        0.79      1.49 o 
   7  -7  10      458.80      518.55     20.08 o 
   8  -7  10        2.57        2.68      1.83 o 
 -10  -6  10      689.49      734.22     24.62 o 
  -9  -6  10       21.92       30.59      4.11 o 
  -8  -6  10      836.27      856.45     26.84 o 
  -7  -6  10       19.26       19.96      3.13 o 
  -6  -6  10      359.27      313.84     13.17 o 
  -5  -6  10      118.03      124.62      8.35 o 
  -4  -6  10      449.58      526.17     19.06 o 
  -3  -6  10      102.09      114.13     14.18 o 
  -2  -6  10        1.68        4.69      3.13 o 
  -1  -6  10       56.58       85.72     12.49 o 
   0  -6  10       16.85       24.15      7.11 o 
   1  -6  10        0.56        3.42      1.37 o 
   2  -6  10        4.07        4.09      1.76 o 
   3  -6  10     1120.97     1092.46     30.99 o 
   4  -6  10        2.49       -1.00      1.76 o 
   5  -6  10      346.29      315.23     14.45 o 
   6  -6  10       42.38       46.60      6.35 o 
   7  -6  10       14.32       11.77      5.82 o 
   8  -6  10       21.76       17.03      3.35 o 
 -10  -5  10      108.31      103.34      7.54 o 
  -9  -5  10       60.89       57.49      8.89 o 
  -8  -5  10       45.74       35.34      4.66 o 
  -7  -5  10      116.82      125.05      8.40 o 
  -6  -5  10      382.18      369.29     14.33 o 
  -5  -5  10        4.73       -0.15      1.17 o 
  -4  -5  10      124.59      116.43      8.90 o 
  -3  -5  10       43.50       47.97      9.04 o 
  -2  -5  10      107.62       88.58     12.16 o 
  -1  -5  10       58.77       72.20     11.36 o 
   0  -5  10        1.54        2.52      2.50 o 
   1  -5  10        2.59        6.79      4.20 o 
   2  -5  10       30.62       30.52      4.49 o 
   3  -5  10      509.99      477.65     18.39 o 
   4  -5  10        0.00        2.50      4.16 o 
   5  -5  10       22.98       25.41      4.29 o 
   6  -5  10        9.52        3.93      2.03 o 
   7  -5  10        0.58        1.74      1.51 o 
   8  -5  10        5.11        8.10      2.19 o 
 -11  -4  10      114.02      109.80      9.43 o 
 -10  -4  10       62.29       68.73      5.40 o 
  -9  -4  10      268.59      274.77     16.86 o 
  -8  -4  10      373.40      394.17     18.28 o 
  -7  -4  10      241.73      264.48     13.73 o 
  -6  -4  10       46.12       45.53      4.35 o 
  -5  -4  10        9.02        9.86      1.87 o 
  -4  -4  10        0.90        3.21      3.26 o 
  -3  -4  10       98.68       94.72     12.43 o 
  -2  -4  10       20.26        8.48      3.78 o 
  -1  -4  10      186.75      201.00     18.44 o 
   0  -4  10       62.76       66.13     11.21 o 
   1  -4  10       23.05       29.00      8.00 o 
   2  -4  10       45.78       70.37     13.87 o 
   3  -4  10      175.87      163.48     11.78 o 
   4  -4  10       61.97       62.16      7.44 o 
   5  -4  10       16.52       16.38      3.96 o 
   6  -4  10        8.76        4.70      2.30 o 
   7  -4  10      103.60       85.91      7.32 o 
   8  -4  10       63.20       58.51      5.42 o 
   9  -4  10       24.12       31.15      5.81 o 
 -10  -3  10      311.27      288.44     14.71 o 
  -9  -3  10       41.02       30.88      5.69 o 
  -8  -3  10       43.59       40.73      5.69 o 
  -7  -3  10      390.45      406.44     17.06 o 
  -6  -3  10     1103.69     1150.16     22.02 o 
  -5  -3  10       87.12       79.78      6.00 o 
  -4  -3  10      364.09      384.04     24.84 o 
  -3  -3  10        4.06        5.65      2.63 o 
  -2  -3  10      185.06      183.10     16.58 o 
  -1  -3  10      192.48      181.29     16.87 o 
   0  -3  10       17.78       21.45      6.50 o 
   1  -3  10      185.24      198.75     19.78 o 
   2  -3  10      333.19      305.84     28.50 o 
   3  -3  10      146.07      150.73     19.88 o 
   4  -3  10       79.54       48.85      6.24 o 
   5  -3  10       22.92       19.88      4.69 o 
   6  -3  10       28.65       23.64      4.20 o 
   7  -3  10       20.77       27.57      4.35 o 
   8  -3  10      414.69      404.32     17.57 o 
   9  -3  10      133.87      151.90      7.17 o 
 -10  -2  10        2.86        7.08      1.66 o 
  -9  -2  10       35.55       37.36      4.56 o 
  -8  -2  10     1236.78     1232.80     39.38 o 
  -7  -2  10      175.22      198.25     13.42 o 
  -6  -2  10      322.38      317.24     11.52 o 
  -5  -2  10      360.86      385.32     13.10 o 
  -4  -2  10        7.43        1.08      1.84 o 
  -3  -2  10       72.67       70.20     10.02 o 
  -2  -2  10       17.99       10.60      4.17 o 
  -1  -2  10        0.00        0.05      2.20 o 
   0  -2  10     1963.51     2118.31     58.48 o 
   1  -2  10      461.94      467.26     29.54 o 
   2  -2  10       34.13       47.74     10.95 o 
   3  -2  10      195.73      192.98     22.31 o 
   4  -2  10      244.28      269.31     19.03 o 
   5  -2  10      268.42      237.76     14.73 o 
   6  -2  10      125.28      119.00      8.27 o 
   7  -2  10        0.10        2.98      2.43 o 
   8  -2  10       69.49       79.57      6.91 o 
   9  -2  10        0.78        2.15      1.53 o 
 -10  -1  10      281.71      269.24      9.06 o 
  -9  -1  10       93.34       88.86      6.85 o 
  -8  -1  10     2088.47     2092.51     71.59 o 
  -7  -1  10       18.96       21.86      4.54 o 
  -6  -1  10     3439.77     3353.13     48.53 o 
  -5  -1  10       32.16       31.92      3.67 o 
  -4  -1  10      331.53      277.58     19.73 o 
  -3  -1  10       28.17       29.49      6.28 o 
  -2  -1  10     1549.49     1792.71     48.49 o 
  -1  -1  10      138.35      146.43     14.02 o 
   0  -1  10        2.28        6.55      3.84 o 
   1  -1  10      110.61      116.42     14.26 o 
   2  -1  10       28.23       25.63      7.93 o 
   3  -1  10      216.41      208.26     23.03 o 
   4  -1  10        0.45        2.43      2.60 o 
   5  -1  10       38.85       49.71      6.60 o 
   6  -1  10       63.92       49.41      6.22 o 
   7  -1  10      295.01      283.05     14.38 o 
   8  -1  10      148.55      137.68      9.41 o 
   9  -1  10      138.23      132.09      9.51 o 
  10  -1  10      140.26      126.67     12.18 o 
 -10   0  10      162.99      170.02      7.11 o 
  -9   0  10        6.80        5.91      2.02 o 
  -8   0  10        1.23       -1.26      2.19 o 
  -7   0  10      603.46      639.59     28.83 o 
  -6   0  10     1093.82     1128.43     23.99 o 
  -5   0  10      367.39      355.89     10.17 o 
  -4   0  10     1205.66     1191.61     40.31 o 
  -3   0  10       82.34       85.18     10.18 o 
  -2   0  10     4398.08     4562.71     74.66 o 
  -1   0  10      754.19      766.36     30.74 o 
   0   0  10     3455.02     3401.80     68.28 o 
   1   0  10      318.15      332.71     19.58 o 
   2   0  10        2.35       -0.40      1.67 o 
   3   0  10       62.66       70.67     13.18 o 
   4   0  10       43.89       45.84     11.07 o 
   5   0  10      184.11      172.12     10.82 o 
   6   0  10      260.71      237.31     15.41 o 
   7   0  10      183.97      170.66     12.08 o 
   8   0  10       30.66       36.46      5.03 o 
   9   0  10        0.20       -0.80      1.87 o 
  10   0  10       13.02       11.88      1.96 o 
 -10   1  10       93.44       86.33      5.74 o 
  -9   1  10       30.84       23.44      3.82 o 
  -8   1  10      817.39      796.66     25.50 o 
  -7   1  10      207.62      210.71     16.24 o 
  -6   1  10      208.06      198.97     11.40 o 
  -5   1  10      134.51      142.51      7.59 o 
  -4   1  10        4.69        0.11      1.75 o 
  -3   1  10        4.17        4.29      2.36 o 
  -2   1  10      274.00      346.79     19.63 o 
  -1   1  10      351.88      374.67     20.62 o 
   0   1  10        6.75        7.85      2.44 o 
   1   1  10      268.28      286.74     15.04 o 
   2   1  10     1912.73     2096.54    132.29 o 
   3   1  10       71.08       88.69     14.03 o 
   4   1  10      430.97      462.45     33.04 o 
   5   1  10        6.50        4.15      1.70 o 
   6   1  10      163.36      158.53     12.68 o 
   7   1  10        2.71       -0.46      1.54 o 
   8   1  10       66.19       67.19      7.33 o 
   9   1  10      150.21      151.93     11.28 o 
  10   1  10      229.65      228.19     15.44 o 
 -10   2  10        6.42        8.15      2.14 o 
  -9   2  10       28.28       30.72      5.65 o 
  -8   2  10      420.11      427.58     16.02 o 
  -7   2  10        2.11        0.34      2.02 o 
  -6   2  10     2143.19     2139.36     51.52 o 
  -5   2  10       92.03       76.71      5.88 o 
  -4   2  10     1605.69     1551.89     52.24 o 
  -3   2  10      198.18      208.82     14.84 o 
  -2   2  10     1078.40     1285.85     36.16 o 
  -1   2  10        8.29        8.53      2.36 o 
   0   2  10     4319.85     5030.47     93.13 o 
   1   2  10      217.05      208.00     12.81 o 
   2   2  10     4718.52     4728.72    251.50 o 
   3   2  10      142.96      151.01     13.13 o 
   4   2  10        0.12        7.27      5.19 o 
   5   2  10      420.47      397.94     16.42 o 
   6   2  10       23.74       20.61      3.19 o 
   7   2  10      264.00      238.45     13.89 o 
   8   2  10      228.41      224.29     11.05 o 
   9   2  10        0.26        0.83      1.37 o 
  10   2  10        1.27        0.78      1.05 o 
 -10   3  10       38.91       30.04      3.04 o 
  -9   3  10       28.02       35.12      3.81 o 
  -8   3  10       14.80       18.52      3.87 o 
  -7   3  10       18.74        7.71      1.84 o 
  -6   3  10     1606.93     1659.26     37.94 o 
  -5   3  10       45.74       48.91      4.32 o 
  -4   3  10       37.55       60.73     10.31 o 
  -3   3  10       50.60       37.86      7.70 o 
  -2   3  10      656.70      629.49     23.89 o 
  -1   3  10        8.83        6.13      1.97 o 
   0   3  10        2.66        4.74      1.87 o 
   1   3  10      251.89      237.12     13.27 o 
   2   3  10      412.23      530.55     22.96 o 
   3   3  10       20.57       15.54      4.21 o 
   4   3  10      260.73      188.49     19.92 o 
   5   3  10       78.44       79.89      6.88 o 
   6   3  10      434.16      462.50     16.07 o 
   7   3  10      233.88      232.32     13.09 o 
   8   3  10       18.74       20.20      4.68 o 
   9   3  10      328.54      365.93     16.79 o 
  10   3  10       44.89       48.00      5.51 o 
 -10   4  10       13.24        9.74      2.53 o 
  -9   4  10       20.61       24.10      4.49 o 
  -8   4  10       79.07       73.14      5.61 o 
  -7   4  10       13.34       18.70      3.44 o 
  -6   4  10       58.76       67.77      6.76 o 
  -5   4  10      515.70      516.38     15.83 o 
  -4   4  10       67.46       75.48      9.29 o 
  -3   4  10      267.80      246.79     20.10 o 
  -2   4  10      302.66      250.78     18.95 o 
  -1   4  10        0.01       -0.28      0.83 o 
   0   4  10      450.48      567.42     14.99 o 
   1   4  10        0.11        0.72      0.82 o 
   2   4  10     1072.36     1240.24     34.53 o 
   3   4  10        1.57       -1.25      1.90 o 
   4   4  10      967.49     1056.15     35.81 o 
   5   4  10       85.48       81.78      6.33 o 
   6   4  10       85.82       75.72      6.41 o 
   7   4  10      636.01      651.63     22.61 o 
   8   4  10      321.80      317.57     16.44 o 
   9   4  10       92.50       83.94      7.44 o 
  10   4  10      234.90      245.15     17.70 o 
  -9   5  10      245.55      247.09      8.23 o 
  -8   5  10        3.59        6.12      1.69 o 
  -7   5  10        3.72        2.32      2.25 o 
  -6   5  10      793.31      831.73     26.66 o 
  -5   5  10       85.07       87.26      7.40 o 
  -4   5  10     2561.09     2375.89     44.22 o 
  -3   5  10       11.03        9.04      3.87 o 
  -2   5  10      182.30      229.83     18.93 o 
  -1   5  10      100.35       95.50     11.27 o 
   0   5  10        3.79        2.30      1.49 o 
   1   5  10       10.78        7.97      1.72 o 
   2   5  10      624.21      580.32     22.99 o 
   3   5  10       53.26       47.25      7.05 o 
   4   5  10        1.77        1.65      1.97 o 
   5   5  10       48.63       44.94      4.60 o 
   6   5  10     2250.25     2259.69     33.36 o 
   7   5  10       63.05       63.42      6.29 o 
   8   5  10       13.75       11.44      3.11 o 
   9   5  10        3.11        1.51      1.72 o 
  10   5  10       57.09       51.40      8.33 o 
  11   5  10      556.42      577.01     18.92 o 
  -9   6  10       34.96       29.53      4.14 o 
  -8   6  10      291.47      304.96     11.15 o 
  -7   6  10        7.43        7.18      2.11 o 
  -6   6  10      316.62      306.84     11.61 o 
  -5   6  10       41.53       45.20      5.38 o 
  -4   6  10       58.50       62.48      5.45 o 
  -3   6  10       21.32       27.26      7.26 o 
  -2   6  10      717.33      686.47     34.63 o 
  -1   6  10       85.56       82.96     11.13 o 
   0   6  10     1992.11     2131.59     41.99 o 
   1   6  10       78.12       65.26     13.06 o 
   2   6  10      459.21      405.48     33.36 o 
   3   6  10      370.10      378.69     19.07 o 
   4   6  10     1233.61     1355.44     39.31 o 
   5   6  10     1993.80     1962.27     30.90 o 
   6   6  10     1062.59     1059.86     21.70 o 
   7   6  10      641.72      663.24     19.36 o 
   8   6  10      568.99      591.37     17.31 o 
   9   6  10       46.21       41.61      5.28 o 
  10   6  10       88.46       97.32      6.24 o 
  11   6  10       42.66       46.78      5.71 o 
  -9   7  10       44.48       45.99      4.29 o 
  -8   7  10       52.42       41.51      4.56 o 
  -7   7  10      252.63      240.61     11.01 o 
  -6   7  10       13.56       13.44      2.56 o 
  -5   7  10      119.37      113.88      8.31 o 
  -4   7  10        1.02        4.89      1.59 o 
  -3   7  10     1548.52     1507.34     22.95 o 
  -2   7  10        6.37        7.21      4.24 o 
  -1   7  10      233.20      254.96     20.82 o 
   0   7  10        3.26        3.33      1.38 o 
   1   7  10       18.24       13.89      4.92 o 
   2   7  10       87.41      153.47     20.86 o 
   3   7  10       21.34       15.92      7.40 o 
   4   7  10       42.55       64.16     14.61 o 
   5   7  10      358.66      366.27     28.14 o 
   6   7  10       28.54       22.01      3.39 o 
   7   7  10       49.24       44.28      5.36 o 
   8   7  10     1494.91     1516.64     29.57 o 
   9   7  10       72.89       79.17      7.62 o 
  10   7  10      667.05      666.17     16.81 o 
  11   7  10        4.32        2.37      1.60 o 
  -8   8  10      797.18      816.50     19.64 o 
  -7   8  10       66.53       61.29      5.26 o 
  -6   8  10        9.17       12.04      2.58 o 
  -5   8  10       68.79       64.93      6.35 o 
  -4   8  10     1890.54     1909.31     30.21 o 
  -3   8  10      116.49      115.50      7.08 o 
  -2   8  10        0.04        0.29      1.55 o 
  -1   8  10       19.52       12.43      5.73 o 
   0   8  10     1701.30     1764.92    102.58 o 
   1   8  10       64.29       68.07     13.44 o 
   2   8  10      726.41      723.08     45.43 o 
   3   8  10      108.88       99.25     17.88 o 
   4   8  10       18.24       27.47      9.46 o 
   5   8  10      996.90     1006.20     34.49 o 
   6   8  10     2267.88     2152.07     49.91 o 
   7   8  10      109.89      112.96      9.60 o 
   8   8  10        2.48        3.78      2.13 o 
   9   8  10      683.07      740.70     26.34 o 
  10   8  10      181.65      188.96      9.85 o 
  11   8  10       36.54       38.42      5.18 o 
  -8   9  10      144.60      137.34      8.26 o 
  -7   9  10       25.23       22.81      3.81 o 
  -6   9  10      478.45      481.47     17.65 o 
  -5   9  10       64.64       67.52      6.44 o 
  -4   9  10      571.81      564.14     16.58 o 
  -3   9  10      248.21      246.20     10.75 o 
  -2   9  10      773.64      727.28     19.11 o 
  -1   9  10        0.07        3.66      1.94 o 
   0   9  10       13.55       18.81      6.09 o 
   1   9  10       13.59        8.86      5.59 o 
   2   9  10        1.89        6.16      4.35 o 
   3   9  10       14.81       13.80      6.38 o 
   4   9  10     2423.35     2405.27     44.42 o 
   5   9  10       46.60       36.84      5.58 o 
   6   9  10     1799.67     1881.18     50.10 o 
   7   9  10     1448.82     1431.78     34.62 o 
   8   9  10      485.57      449.14     20.19 o 
   9   9  10      142.01      141.48      9.24 o 
  10   9  10      560.31      586.86     17.21 o 
  11   9  10       85.61       69.87      6.67 o 
  -7  10  10      326.39      347.40     13.32 o 
  -6  10  10       57.07       59.87      5.81 o 
  -5  10  10      182.43      194.13     11.55 o 
  -4  10  10      716.75      759.88     20.92 o 
  -3  10  10      146.39      155.48      9.44 o 
  -2  10  10      919.84      830.27     22.32 o 
  -1  10  10       36.53       42.55      4.85 o 
   0  10  10       86.31      125.64      9.15 o 
   1  10  10       52.79       54.61      5.32 o 
   2  10  10       14.38       22.11      4.82 o 
   3  10  10      355.68      367.99     15.31 o 
   4  10  10        2.84        2.49      3.02 o 
   5  10  10      553.81      582.55     20.50 o 
   6  10  10       28.79       23.80      5.05 o 
   7  10  10        8.80        4.88      2.02 o 
   8  10  10      613.29      603.86     21.47 o 
   9  10  10      241.40      242.20     11.86 o 
  10  10  10      397.49      428.82     16.18 o 
  11  10  10        4.56        1.75      1.04 o 
  -7  11  10      116.06      121.13      6.43 o 
  -6  11  10      102.86       92.32      7.59 o 
  -5  11  10       63.62       65.63      7.18 o 
  -4  11  10      705.30      721.14     19.89 o 
  -3  11  10      435.50      470.63     19.04 o 
  -2  11  10     2597.00     2476.32     48.23 o 
  -1  11  10       18.43        7.69      2.06 o 
   0  11  10        6.32        2.57      4.35 o 
   1  11  10      144.76      154.06      9.33 o 
   2  11  10      605.93      591.56     18.40 o 
   3  11  10       10.96        4.45      1.69 o 
   4  11  10      125.62      119.13     11.68 o 
   5  11  10      770.07      823.02     32.45 o 
   6  11  10      208.80      221.88     13.36 o 
   7  11  10       63.93       79.42      7.94 o 
   8  11  10        0.77        1.84      1.57 o 
   9  11  10       17.20       12.51      2.43 o 
  10  11  10       92.37      102.14      8.87 o 
  -6  12  10      219.81      223.00     10.16 o 
  -5  12  10       38.11       34.64      5.08 o 
  -4  12  10      159.54      182.03      9.43 o 
  -3  12  10      533.03      550.34     15.45 o 
  -2  12  10     1123.49     1182.81     23.40 o 
  -1  12  10      829.50      827.57     24.58 o 
   0  12  10     1168.24     1278.47     30.36 o 
   1  12  10        8.82        8.68      1.77 o 
   2  12  10     2927.44     2831.54     46.70 o 
   3  12  10      474.72      463.63     17.19 o 
   4  12  10     1041.22     1057.44     44.10 o 
   5  12  10      102.74      114.71     12.25 o 
   6  12  10      115.98      105.02     10.27 o 
   7  12  10       23.66       20.65      4.21 o 
   8  12  10        0.08        0.40      1.92 o 
   9  12  10      216.33      225.97     14.52 o 
  10  12  10       13.17       13.29      3.03 o 
  -6  13  10        4.23        5.20      1.07 o 
  -5  13  10       33.05       27.15      4.44 o 
  -4  13  10      229.16      240.79     12.81 o 
  -3  13  10       18.42       15.90      3.63 o 
  -2  13  10        0.86        2.60      2.21 o 
  -1  13  10      263.37      263.48     13.76 o 
   0  13  10        3.20        3.16      2.09 o 
   1  13  10      174.59      187.19     12.21 o 
   2  13  10     2330.33     2331.40     49.08 o 
   3  13  10      589.71      627.23     22.45 o 
   4  13  10      129.23      116.40     14.75 o 
   5  13  10        3.95        0.60      3.10 o 
   6  13  10        1.62        1.34      2.22 o 
   7  13  10       12.26       16.55      4.42 o 
   8  13  10       14.35       21.40      4.31 o 
   9  13  10       69.91       77.23      7.26 o 
  10  13  10       51.05       62.64      6.08 o 
  -5  14  10        6.25        5.87      1.78 o 
  -4  14  10      274.18      272.32     12.14 o 
  -3  14  10       73.04       85.53      6.68 o 
  -2  14  10        6.53        6.59      1.99 o 
  -1  14  10      582.94      590.09     20.21 o 
   0  14  10       64.68       84.12      8.17 o 
   1  14  10      281.52      289.09     15.06 o 
   2  14  10      553.91      632.71     25.12 o 
   3  14  10        0.26        4.94      2.47 o 
   4  14  10      371.57      413.32     22.06 o 
   5  14  10       10.03       15.40      4.93 o 
   6  14  10        0.05       -0.43      2.12 o 
   7  14  10       13.14       12.40      3.74 o 
   8  14  10      330.67      345.40     14.67 o 
   9  14  10        9.63       14.23      5.89 o 
  10  14  10        1.84        2.61      1.22 o 
  -5  15  10       67.67       62.76      7.18 o 
  -4  15  10      328.04      349.55     14.81 o 
  -3  15  10        4.33        1.99      1.21 o 
  -2  15  10      319.90      323.82     12.01 o 
  -1  15  10       10.17       13.75      3.12 o 
   0  15  10       20.75       19.10      3.55 o 
   1  15  10      156.89      178.43     13.07 o 
   2  15  10       87.28       81.22     10.65 o 
   3  15  10       37.98       51.44      8.68 o 
   4  15  10     1159.79     1204.00     36.64 o 
   5  15  10       45.40       45.37      7.17 o 
   6  15  10      488.42      528.75     19.75 o 
   7  15  10       89.65       85.97     19.77 o 
   8  15  10      401.39      406.27     17.48 o 
   9  15  10       18.89       24.73      4.31 o 
  -4  16  10       34.91       30.09      3.07 o 
  -3  16  10       15.68       16.09      3.48 o 
  -2  16  10      470.42      491.79     18.37 o 
  -1  16  10       83.45       85.65      8.30 o 
   0  16  10     2658.27     2873.01     69.56 o 
   1  16  10      343.36      349.59     20.94 o 
   2  16  10        0.02        0.26      2.12 o 
   3  16  10       73.45       72.21      6.93 o 
   4  16  10      625.30      680.05     26.09 o 
   5  16  10       13.83       15.69      3.36 o 
   6  16  10      149.59      155.09     11.76 o 
   7  16  10      101.67      109.17     11.55 o 
   8  16  10      593.33      641.00     21.46 o 
   9  16  10       58.97       55.41      5.41 o 
  -3  17  10       88.53       97.58      6.75 o 
  -2  17  10      500.07      515.44     18.73 o 
  -1  17  10       23.76       20.68      3.20 o 
   0  17  10       94.97       99.05      8.07 o 
   1  17  10       11.09        7.07      3.05 o 
   2  17  10      442.41      449.34     16.97 o 
   3  17  10       96.76      104.00      7.85 o 
   4  17  10        0.26       -1.45      1.79 o 
   5  17  10      168.45      175.59     12.17 o 
   6  17  10      455.48      482.44     18.87 o 
   7  17  10       23.25       30.03      4.27 o 
   8  17  10      206.96      203.82      8.97 o 
  -2  18  10       43.51       39.21      4.37 o 
  -1  18  10        0.24       -0.35      1.30 o 
   0  18  10      177.28      192.69     10.41 o 
   1  18  10        0.00       -0.10      1.21 o 
   2  18  10      224.17      238.23     11.05 o 
   3  18  10      122.80      130.76      7.78 o 
   4  18  10      127.42      122.83      7.49 o 
   5  18  10       13.07       12.12      2.43 o 
   6  18  10      248.91      274.29     14.93 o 
   7  18  10        5.82        6.95      1.70 o 
   8  18  10        9.15       12.91      3.80 o 
  -1  19  10       56.34       48.21      4.48 o 
   0  19  10       64.47       64.22      5.17 o 
   1  19  10        0.11        0.28      1.02 o 
   2  19  10       30.67       29.93      3.40 o 
   3  19  10       63.19       59.14      3.91 o 
   4  19  10      306.25      327.08     11.01 o 
   5  19  10       46.39       32.87      4.94 o 
   6  19  10      101.51      101.24     15.96 o 
   7  19  10       30.29       28.89      5.16 o 
   1  20  10       83.32       65.43      7.41 o 
   2  20  10       30.65       24.63      3.49 o 
   3  20  10      100.44       94.38      7.98 o 
   4  20  10       53.07       37.39      4.53 o 
   5  20  10       20.24       15.82      3.68 o 
  -5 -16  11       31.00       24.80      3.39 o 
  -4 -16  11       52.54       49.94      4.05 o 
  -3 -16  11       36.85       33.02      6.30 o 
  -2 -16  11       64.79       62.09      8.33 o 
  -1 -16  11       28.18       22.44      4.98 o 
  -7 -15  11        0.60       -0.08      3.50 o 
  -6 -15  11       12.41       16.36      2.46 o 
  -5 -15  11        5.03        2.74      0.87 o 
  -4 -15  11        3.03        2.91      1.57 o 
  -3 -15  11       30.76       30.69      5.02 o 
  -2 -15  11      129.41      133.91      9.70 o 
  -1 -15  11      132.43      112.87      6.43 o 
   0 -15  11        8.13        7.84      1.74 o 
   1 -15  11        1.68        1.80      1.18 o 
  -7 -14  11        0.07        1.64      1.97 o 
  -6 -14  11        6.26        7.19      2.93 o 
  -5 -14  11      134.82      126.89     11.06 o 
  -4 -14  11      213.02      232.56     11.94 o 
  -3 -14  11       28.34       25.60      5.00 o 
  -2 -14  11      373.38      403.13     17.81 o 
  -1 -14  11       14.65       15.71      2.94 o 
   0 -14  11      379.49      379.38     16.31 o 
   1 -14  11       14.07       16.49      2.82 o 
   2 -14  11       15.39       11.22      1.94 o 
  -8 -13  11      234.51      254.48     10.34 o 
  -7 -13  11        5.55        3.50      5.54 o 
  -6 -13  11      201.26      197.99     11.83 o 
  -5 -13  11        0.14       -1.85      1.85 o 
  -4 -13  11       94.82       87.04     14.92 o 
  -3 -13  11       14.32       16.39      6.27 o 
  -2 -13  11       75.57       74.32      8.69 o 
  -1 -13  11       80.97       79.17      7.41 o 
   0 -13  11       10.77        9.40      4.50 o 
   1 -13  11       15.69       16.77      3.04 o 
   2 -13  11       84.49       84.31      8.06 o 
   3 -13  11        0.39        1.60      1.29 o 
  -9 -12  11        6.07        7.08      2.50 o 
  -8 -12  11       21.92       15.92      2.72 o 
  -7 -12  11        0.13        0.80      1.58 o 
  -6 -12  11       18.49       17.62      4.65 o 
  -5 -12  11        1.74       -1.25      1.99 o 
  -4 -12  11      124.65      136.85     20.80 o 
  -3 -12  11       24.64       20.49      7.36 o 
  -2 -12  11      277.91      300.64     14.35 o 
  -1 -12  11        5.61       11.62      3.07 o 
   0 -12  11     1391.66     1398.74     30.85 o 
   1 -12  11       11.49       10.09      2.11 o 
   2 -12  11      332.68      353.75     14.41 o 
   3 -12  11       41.71       37.83      4.23 o 
   4 -12  11      184.04      191.41     10.28 o 
  -9 -11  11       23.46       24.76      3.39 o 
  -8 -11  11       35.71       38.59      4.83 o 
  -7 -11  11       54.65       47.30      7.49 o 
  -6 -11  11       31.22       31.81      5.09 o 
  -5 -11  11       10.40        9.08      2.73 o 
  -4 -11  11       15.50       23.97      5.41 o 
  -3 -11  11       10.51       19.19      3.65 o 
  -2 -11  11        5.31        5.68      2.79 o 
  -1 -11  11      110.79      128.23      9.90 o 
   0 -11  11       33.04       33.14      4.92 o 
   1 -11  11      576.28      564.30     25.15 o 
   2 -11  11       26.81       24.43      4.91 o 
   3 -11  11      110.02      108.66      9.81 o 
   4 -11  11       84.05       74.90      7.01 o 
   5 -11  11       11.43       11.62      1.70 o 
  -9 -10  11       15.14       15.52      3.53 o 
  -8 -10  11      201.69      205.72     14.48 o 
  -7 -10  11       16.51       17.00      3.05 o 
  -6 -10  11       23.20       23.10      3.56 o 
  -5 -10  11       60.04       56.84      7.75 o 
  -4 -10  11        5.55        9.18      6.82 o 
  -3 -10  11       24.89       23.67      4.45 o 
  -2 -10  11      179.35      158.82     13.43 o 
  -1 -10  11       65.71       77.02      8.15 o 
   0 -10  11       55.48       59.76      8.51 o 
   1 -10  11      189.65      196.00     13.31 o 
   2 -10  11       44.27       54.21      6.89 o 
   3 -10  11      361.13      361.66     20.04 o 
   4 -10  11        9.86        8.37      2.25 o 
   5 -10  11       27.85       17.68      3.30 o 
   6 -10  11        2.91       -2.23      2.23 o 
 -10  -9  11        6.52        4.66      1.57 o 
  -9  -9  11        2.26        0.04      1.64 o 
  -8  -9  11       65.11       73.19      5.81 o 
  -7  -9  11        4.02        6.00      1.60 o 
  -6  -9  11      414.44      396.02     14.12 o 
  -5  -9  11        3.29        2.52      2.25 o 
  -4  -9  11      317.15      261.31     14.94 o 
  -3  -9  11        0.37       -2.02      5.57 o 
  -2  -9  11       16.52       10.56      3.02 o 
  -1  -9  11       54.69       62.89      7.41 o 
   0  -9  11       21.09       18.96      4.24 o 
   1  -9  11      107.75      105.70     10.12 o 
   2  -9  11        0.37        0.67      1.29 o 
   3  -9  11      245.38      252.55     13.20 o 
   4  -9  11       77.45       80.57      6.47 o 
   5  -9  11       90.73       90.66      6.04 o 
   6  -9  11       25.05       14.16      4.06 o 
 -10  -8  11      130.34      118.25      9.08 o 
  -9  -8  11       13.07       11.86      2.31 o 
  -8  -8  11      123.93      143.39      9.66 o 
  -7  -8  11        8.82        4.11      1.77 o 
  -6  -8  11      771.69      729.36     21.48 o 
  -5  -8  11        0.54       -0.62      2.06 o 
  -4  -8  11      436.04      393.78     21.20 o 
  -3  -8  11       20.55       21.70      3.79 o 
  -2  -8  11      299.21      287.50     15.18 o 
  -1  -8  11       97.92      118.02      8.61 o 
   0  -8  11       22.66       21.48      5.79 o 
   1  -8  11       20.39       25.16      3.69 o 
   2  -8  11        3.13        4.17      2.22 o 
   3  -8  11      239.97      227.16     12.97 o 
   4  -8  11       23.00       23.95      3.96 o 
   5  -8  11        0.33        1.87      1.21 o 
   6  -8  11       26.18       23.67      4.02 o 
   7  -8  11        4.62        8.98      2.66 o 
 -10  -7  11      169.97      151.12      8.76 o 
  -9  -7  11       29.81       35.38      4.25 o 
  -8  -7  11       26.49       25.75      3.70 o 
  -7  -7  11        1.59        3.67      1.84 o 
  -6  -7  11      364.25      403.92     14.74 o 
  -5  -7  11       35.17       23.57      4.45 o 
  -4  -7  11       21.12       22.03      4.85 o 
  -3  -7  11      231.30      233.52     11.36 o 
  -2  -7  11        3.22        4.58      1.81 o 
  -1  -7  11      130.51      144.09      9.28 o 
   0  -7  11       11.79       12.20      1.99 o 
   1  -7  11      147.20      138.19      8.13 o 
   2  -7  11       24.77       29.80      5.52 o 
   3  -7  11      211.99      199.60     14.32 o 
   4  -7  11       57.99       60.92      7.71 o 
   5  -7  11        0.00        1.06      1.99 o 
   6  -7  11       93.37       95.79      7.64 o 
   7  -7  11      215.98      251.94     18.29 o 
 -10  -6  11       13.27        8.55      1.66 o 
  -9  -6  11       34.66       33.30      4.46 o 
  -8  -6  11      482.86      476.43     16.99 o 
  -7  -6  11      220.34      241.88     11.34 o 
  -6  -6  11      174.02      143.04      8.87 o 
  -5  -6  11        0.44       -2.55      2.55 o 
  -4  -6  11      827.29      928.03     26.21 o 
  -3  -6  11        0.04       -0.44      1.48 o 
  -2  -6  11      207.53      206.54      9.51 o 
  -1  -6  11       39.63       31.54      4.29 o 
   0  -6  11       45.52       66.06      5.24 o 
   1  -6  11       75.77       91.46      6.73 o 
   2  -6  11       44.52       48.12      5.92 o 
   3  -6  11        5.68        2.26      2.21 o 
   4  -6  11        6.55        3.15      2.31 o 
   5  -6  11       46.71       56.20      7.15 o 
   6  -6  11       81.64       88.88     10.53 o 
   7  -6  11       52.67       52.72      6.19 o 
   8  -6  11        1.87        2.16      0.79 o 
 -10  -5  11      392.55      394.35     11.51 o 
  -9  -5  11       29.35       29.95      4.24 o 
  -8  -5  11      212.65      256.30     12.77 o 
  -7  -5  11       43.00       41.52      4.90 o 
  -6  -5  11     3434.95     3402.71     44.22 o 
  -5  -5  11       29.15       28.85      4.09 o 
  -4  -5  11       56.80       50.88      5.30 o 
  -3  -5  11      199.90      186.65      7.95 o 
  -2  -5  11      703.70      713.47     29.40 o 
  -1  -5  11       42.74       31.11      8.02 o 
   0  -5  11        0.24       -0.06      1.52 o 
   1  -5  11       96.92      101.95      7.35 o 
   2  -5  11       37.20       35.37      5.16 o 
   3  -5  11      285.55      316.30     17.81 o 
   4  -5  11      210.75      152.98     12.39 o 
   5  -5  11       34.37       21.45      4.87 o 
   6  -5  11      133.84      115.78      9.52 o 
   7  -5  11      203.17      189.22     13.80 o 
   8  -5  11       71.35       82.89     10.78 o 
 -10  -4  11       16.71       20.27      2.96 o 
  -9  -4  11        4.73       10.26      3.42 o 
  -8  -4  11      562.44      561.90     21.43 o 
  -7  -4  11      158.89      156.55      9.40 o 
  -6  -4  11        1.71       -0.37      1.51 o 
  -5  -4  11       14.83       12.36      2.12 o 
  -4  -4  11     2226.95     2195.13     32.28 o 
  -3  -4  11      510.73      538.83     22.77 o 
  -2  -4  11        8.14       10.70      4.33 o 
  -1  -4  11      137.35      165.05     17.47 o 
   0  -4  11      636.22      684.20     37.15 o 
   1  -4  11       38.61       49.61     10.47 o 
   2  -4  11      109.76      117.18      8.94 o 
   3  -4  11       15.28        9.37      2.42 o 
   4  -4  11        8.20       -0.67      2.15 o 
   5  -4  11      180.90      163.62     12.45 o 
   6  -4  11        0.02       -0.64      1.96 o 
   7  -4  11       93.96       89.47      7.80 o 
   8  -4  11        0.96        7.16      4.48 o 
 -10  -3  11       12.01       17.86      2.85 o 
  -9  -3  11       50.59       56.34      7.84 o 
  -8  -3  11       70.22       70.18      7.42 o 
  -7  -3  11       27.67       25.59      3.94 o 
  -6  -3  11     2388.48     2421.33     40.23 o 
  -5  -3  11       13.71       19.94      3.05 o 
  -4  -3  11       67.21       55.25      4.46 o 
  -3  -3  11      323.57      305.42     22.39 o 
  -2  -3  11      677.70      721.32     34.48 o 
  -1  -3  11      245.54      276.10     22.05 o 
   0  -3  11       19.80       23.15      6.55 o 
   1  -3  11       53.72       54.77     10.73 o 
   2  -3  11      442.41      398.01     33.36 o 
   3  -3  11       10.29        5.02      1.90 o 
   4  -3  11        0.16       -0.42      2.52 o 
   5  -3  11      164.60      139.48     20.49 o 
   6  -3  11       21.90       17.41      5.17 o 
   7  -3  11        1.73       -0.67      2.32 o 
   8  -3  11       27.12       28.41      3.02 o 
   9  -3  11        3.93        3.94      1.63 o 
 -10  -2  11       24.16       23.60      3.85 o 
  -9  -2  11       97.11      101.49      5.57 o 
  -8  -2  11     1227.60     1247.03     38.10 o 
  -7  -2  11        0.16        0.17      1.64 o 
  -6  -2  11      708.76      662.88     16.74 o 
  -5  -2  11      294.50      286.88     11.63 o 
  -4  -2  11        1.55        0.09      1.22 o 
  -3  -2  11       10.67       10.12      4.23 o 
  -2  -2  11     2096.27     2289.66     60.14 o 
  -1  -2  11        0.00        0.61      1.80 o 
   0  -2  11      189.54      144.12     16.11 o 
   1  -2  11        1.07        2.25      2.55 o 
   2  -2  11       13.32       13.34      5.91 o 
   3  -2  11      248.71      234.43     13.79 o 
   4  -2  11      885.90      921.49     28.04 o 
   5  -2  11      640.14      562.11     41.19 o 
   6  -2  11      524.27      452.18     25.08 o 
   7  -2  11       36.67       42.56      5.11 o 
   8  -2  11       49.77       51.01      4.92 o 
   9  -2  11       12.04        5.11      3.55 o 
 -10  -1  11        1.76        0.29      0.66 o 
  -9  -1  11        2.18        0.99      1.11 o 
  -8  -1  11       39.49       42.82     11.02 o 
  -7  -1  11      368.59      347.80     17.60 o 
  -6  -1  11      732.94      678.79     18.14 o 
  -5  -1  11        5.15        3.50      1.05 o 
  -4  -1  11      218.53      208.87      8.12 o 
  -3  -1  11        2.32       -0.99      1.45 o 
  -2  -1  11      594.96      527.64     27.86 o 
  -1  -1  11       48.90       58.66      9.51 o
[truncated: 176,802 more chars]
